# Supplementary material for: Bayesian optimization-driven parallel-screening of multiple parameters for the flow synthesis of biaryl compounds
Source: Commun Chem. 2022 Nov 10;5:148. doi: 10.1038/s42004-022-00764-7 (PMC9814103; doi:10.1038/s42004-022-00764-7)
Supplement: Supplementary file 6 — Supplementary Data 3 [file 42004_2022_764_MOESM6_ESM.cif]

data_req158-1
_audit_creation_date               2022-02-02
_audit_creation_method
;
Olex2 1.5
(compiled 2021.12.09 svn.r5202d8cf for OlexSys, GUI svn.r6439)
;
_shelx_SHELXL_version_number       '2018/3'
_audit_contact_author_address      ?
_audit_contact_author_email        ?
_audit_contact_author_name         ''
_audit_contact_author_phone        ?
_publ_contact_author_id_orcid      ?
_publ_requested_journal            ?
_publ_section_abstract
;
The abstract of your Acta paper
;
_publ_section_acknowledgements
;
Any acknowledements you may have
;
_publ_section_comment
;
This is the main part of your paper.
;
_publ_section_exptl
;
Any special experimental details
;
_publ_section_exptl_prep
;
Preparative details of the material
;
_publ_section_exptl_refinement
;
Anything you want to say about the refinement
;
_publ_section_figure_captions
;
Fig. 1. <i>CHEMDRAW</i> diagram of the title compound.

Fig. 2. The asymmetric unit of the title compound, showing the naming scheme.
The displacement ellipsoids are shown at the 50%% probability level.
;
_publ_section_references
;
Dolomanov, O.V., Bourhis, L.J., Gildea, R.J, Howard, J.A.K. & Puschmann, H.
 (2009), J. Appl. Cryst. 42, 339-341.

Sheldrick, G.M. (2015). Acta Cryst. A71, 3-8.

Sheldrick, G.M. (2015). Acta Cryst. C71, 3-8.
;
_publ_section_table_legends
;
;
_publ_section_title
;
The Title of your Acta paper
;
_chemical_name_common              ?
_chemical_name_systematic          ?
_chemical_formula_moiety           'C17 H14 O3'
_chemical_formula_sum              'C17 H14 O3'
_chemical_formula_weight           266.28
_chemical_melting_point            ?
_chemical_oxdiff_formula           'C17 H14 O3'
_chemical_oxdiff_usercomment       '-170oC, Litholoop'
loop_
  _atom_type_symbol
  _atom_type_description
  _atom_type_scat_dispersion_real
  _atom_type_scat_dispersion_imag
  _atom_type_scat_source
 'C' 'C' 0.0181 0.0091 'International Tables Vol C Tables 4.2.6.8 and 6.1.1.4'
 'H' 'H' 0.0000 0.0000 'International Tables Vol C Tables 4.2.6.8 and 6.1.1.4'
 'O' 'O' 0.0492 0.0322 'International Tables Vol C Tables 4.2.6.8 and 6.1.1.4'

_shelx_space_group_comment
;
The symmetry employed for this shelxl refinement is uniquely defined
by the following loop, which should always be used as a source of
symmetry information in preference to the above space-group names.
They are only intended as comments.
;
_space_group_crystal_system        'monoclinic'
_space_group_IT_number             14
_space_group_name_H-M_alt          'P 1 21/c 1'
_space_group_name_Hall             '-P 2ybc'
loop_
  _space_group_symop_operation_xyz
 'x, y, z'
 '-x, y+1/2, -z+1/2'
 '-x, -y, -z'
 'x, -y-1/2, z-1/2'

_cell_length_a                     13.6920(2)
_cell_length_b                     11.2743(2)
_cell_length_c                     8.57540(10)
_cell_angle_alpha                  90
_cell_angle_beta                   98.6050(10)
_cell_angle_gamma                  90
_cell_volume                       1308.86(3)
_cell_formula_units_Z              4
_cell_measurement_reflns_used      8111
_cell_measurement_temperature      100
_cell_measurement_theta_max        75.7400
_cell_measurement_theta_min        5.0390
_shelx_estimated_absorpt_T_max     0.936
_shelx_estimated_absorpt_T_min     0.902
_exptl_absorpt_coefficient_mu      0.749
_exptl_absorpt_correction_T_max    1.00000
_exptl_absorpt_correction_T_min    0.95849
_exptl_absorpt_correction_type     multi-scan
_exptl_absorpt_process_details
;
CrysAlisPro 1.171.41.93a (Rigaku Oxford Diffraction, 2020)
Empirical absorption correction using spherical harmonics,
implemented in SCALE3 ABSPACK scaling algorithm.
;
_exptl_absorpt_special_details     ?
_exptl_crystal_colour              colourless
_exptl_crystal_colour_lustre       ?
_exptl_crystal_colour_primary      colourless
_exptl_crystal_density_diffrn      1.351
_exptl_crystal_density_meas        ?
_exptl_crystal_density_method      ?
_exptl_crystal_description         needle
_exptl_crystal_F_000               560
loop_
  _exptl_crystal_face_index_h
  _exptl_crystal_face_index_k
  _exptl_crystal_face_index_l
  _exptl_crystal_face_perp_dist
 1 -7 1 0.0649
 4 -6 -3 0.0740
 3 4 -5 0.0543
 -2 7 0 0.0509
 -1 -6 -3 0.0636
 -9 1 0 0.0499
 2 5 3 0.0256
 9 -1 1 0.0324
 5 4 -4 0.0344
 -4 3 5 0.0523
 -1 -4 4 0.0812

_exptl_crystal_preparation         ?
_exptl_crystal_recrystallization_method  Hexane/EtOAc
_exptl_crystal_size_max            0.14
_exptl_crystal_size_mid            0.11
_exptl_crystal_size_min            0.09
loop_
  _exptl_oxdiff_crystal_face_indexfrac_h
  _exptl_oxdiff_crystal_face_indexfrac_k
  _exptl_oxdiff_crystal_face_indexfrac_l
  _exptl_oxdiff_crystal_face_x
  _exptl_oxdiff_crystal_face_y
  _exptl_oxdiff_crystal_face_z
 1.0363 -7.0852 1.1277 0.3853 -0.5756 0.7212
 3.6844 -5.5418 -3.1262 -0.0410 0.0611 0.9973
 2.5218 3.5258 -4.7977 -0.5537 0.8269 0.0989
 -1.8416 7.1567 -0.0306 -0.2945 0.4400 -0.8483
 -0.6804 -5.8559 -3.2131 0.3995 0.2675 0.8768
 -8.6124 1.1932 -0.2109 0.7491 0.5016 -0.4327
 2.2413 5.4801 3.1656 -0.5262 -0.3523 -0.7740
 8.5853 -0.5458 0.5560 -0.7836 -0.5247 0.3328
 4.8497 3.7466 -4.1050 -0.7816 0.6149 0.1047
 -3.7640 3.4736 4.5999 0.2089 -0.3960 -0.8942
 -1.1097 -4.3317 4.4847 0.4654 -0.8825 0.0671

_exptl_transmission_factor_max     ?
_exptl_transmission_factor_min     ?
_diffrn_reflns_av_R_equivalents    0.0290
_diffrn_reflns_av_unetI/netI       0.0225
_diffrn_reflns_Laue_measured_fraction_full  1.000
_diffrn_reflns_Laue_measured_fraction_max  0.973
_diffrn_reflns_limit_h_max         17
_diffrn_reflns_limit_h_min         -17
_diffrn_reflns_limit_k_max         13
_diffrn_reflns_limit_k_min         -13
_diffrn_reflns_limit_l_max         10
_diffrn_reflns_limit_l_min         -10
_diffrn_reflns_number              13180
_diffrn_reflns_point_group_measured_fraction_full  1.000
_diffrn_reflns_point_group_measured_fraction_max  0.973
_diffrn_reflns_theta_full          67.684
_diffrn_reflns_theta_max           75.959
_diffrn_reflns_theta_min           3.264
_diffrn_ambient_temperature        100
_diffrn_detector                   'Rigaku HyPix-6000 area detector'
_diffrn_detector_area_resol_mean   10.0
_diffrn_detector_type              'HPC area detector'
_diffrn_measured_fraction_theta_full  1.000
_diffrn_measured_fraction_theta_max  0.973
_diffrn_measurement_details
;
List of Runs (angles in degrees, time in seconds):

  # Type    Start    End  Width  t~exp~   \w     \q     \k     \f   Frames
--------------------------------------------------------------------------
  1  \w   -124.00   0.00   0.50    0.50    --  -35.00 -49.00  70.00  248
  2  \w    -70.00  54.00   0.50    0.50    --  -35.00  49.00-142.00  248
  3  \w    -46.00  79.00   0.50    0.50    --   43.60 -49.00  70.00  250
  4  \w      8.00 133.00   0.50    0.50    --   43.60  49.00-142.00  250
  5  \w     20.00 145.00   0.50    0.50    --  109.90 -49.00  70.00  250
  6  \w     74.00 199.00   0.50    0.50    --  109.90  49.00-142.00  250
  7  \w   -124.00 -76.00   0.50    0.50    --  -35.00 -77.00 -90.00   96
  8  \w      2.00  48.00   0.50    0.50    --   43.60  77.00-120.00   92
  9  \w     81.00 133.00   0.50    0.50    --   43.60  82.00 -90.00  104
 10  \w     81.00 133.00   0.50    0.50    --   43.60  82.00-180.00  104
 11  \w      2.00  48.00   0.50    0.50    --   43.60  77.00 -60.00   92
 12  \w      2.00  48.00   0.50    0.50    --   43.60  77.00 -30.00   92
 13  \w     81.00 133.00   0.50    0.50    --   43.60  82.00 -30.00  104
 14  \w     81.00 177.00   0.50    0.50    --  109.90  82.00 -60.00  192
 15  \w    118.00 143.00   0.50    0.50    --  109.90 -45.00 150.00   50
 16  \w     91.00 117.00   0.50    0.50    --  109.90 -77.00 -30.00   52
 17  \w     52.00 111.00   0.50    0.50    --  109.90 -45.00 150.00  118
 18  \w     21.00  87.00   0.50    0.50    --  109.90 -77.00 -30.00  132
 19  \w     20.00 162.00   0.50    0.50    --  109.90 -30.00  30.00  284
 20  \w     88.00 199.00   0.50    0.50    --  109.90  82.00-180.00  222
 21  \w    122.00 157.00   0.50    0.50    --  109.90  82.00-150.00   70
 22  \w     83.00 195.00   0.50    0.50    --  109.90  82.00 120.00  224
;
_diffrn_measurement_device         'four-circle diffractometer'
_diffrn_measurement_device_type    'Rigaku XtaLAB PRO'
_diffrn_measurement_method         '\w scans'
_diffrn_orient_matrix_type        
 'CrysAlisPro convention (1999,Acta A55,543-557)'
_diffrn_orient_matrix_UB_11        -0.0965096000
_diffrn_orient_matrix_UB_12        -0.0659187000
_diffrn_orient_matrix_UB_13        0.0162285000
_diffrn_orient_matrix_UB_21        -0.0475573000
_diffrn_orient_matrix_UB_22        0.0485529000
_diffrn_orient_matrix_UB_23        -0.1616614000
_diffrn_orient_matrix_UB_31        0.0370887000
_diffrn_orient_matrix_UB_32        -0.1093389000
_diffrn_orient_matrix_UB_33        -0.0814732000
_diffrn_radiation_monochromator    'multi-layer mirror optics'
_diffrn_radiation_probe            x-ray
_diffrn_radiation_type             CuK\a
_diffrn_radiation_wavelength       1.54184
_diffrn_source                     'rotating anode X-ray generator'
_diffrn_source_type                micromax007
_reflns_Friedel_coverage           0.000
_reflns_Friedel_fraction_full      .
_reflns_Friedel_fraction_max       .
_reflns_number_gt                  2425
_reflns_number_total               2658
_reflns_special_details
;
 Reflections were merged by SHELXL according to the crystal
 class for the calculation of statistics and refinement.
 
 _reflns_Friedel_fraction is defined as the number of unique
 Friedel pairs measured divided by the number that would be
 possible theoretically, ignoring centric projections and
 systematic absences.
;
_reflns_threshold_expression       'I > 2\s(I)'
_computing_cell_refinement         'CrysAlisPro 1.171.41.93a (Rigaku OD, 2020)'
_computing_data_collection         'CrysAlisPro 1.171.41.93a (Rigaku OD, 2020)'
_computing_data_reduction          'CrysAlisPro 1.171.41.93a (Rigaku OD, 2020)'
_computing_molecular_graphics      'Olex2 1.5 (Dolomanov et al., 2009)'
_computing_publication_material    'Olex2 1.5 (Dolomanov et al., 2009)'
_computing_structure_refinement    'SHELXL 2018/3 (Sheldrick, 2015)'
_computing_structure_solution      'SHELXT 2018/2 (Sheldrick, 2018)'
_refine_diff_density_max           0.198
_refine_diff_density_min           -0.221
_refine_diff_density_rms           0.041
_refine_ls_extinction_coef         .
_refine_ls_extinction_method       none
_refine_ls_goodness_of_fit_ref     1.061
_refine_ls_hydrogen_treatment      constr
_refine_ls_matrix_type             full
_refine_ls_number_parameters       184
_refine_ls_number_reflns           2658
_refine_ls_number_restraints       0
_refine_ls_R_factor_all            0.0360
_refine_ls_R_factor_gt             0.0334
_refine_ls_restrained_S_all        1.061
_refine_ls_shift/su_max            0.000
_refine_ls_shift/su_mean           0.000
_refine_ls_structure_factor_coef   Fsqd
_refine_ls_weighting_details      
 'w=1/[\s^2^(Fo^2^)+(0.0462P)^2^+0.3557P] where P=(Fo^2^+2Fc^2^)/3'
_refine_ls_weighting_scheme        calc
_refine_ls_wR_factor_gt            0.0906
_refine_ls_wR_factor_ref           0.0926
_refine_special_details            ?
_olex2_refinement_description
;
1. Fixed Uiso
 At 1.2 times of:
  All C(H) groups
 At 1.5 times of:
  All C(H,H,H) groups, All O(H) groups
2.a Aromatic/amide H refined with riding coordinates:
 C005(H005), C00B(H00B), C00C(H00C), C00E(H00E), C00F(H00F), C00G(H00G),
 C00H(H00H), C00I(H00I), C00K(H00K)
2.b Idealised Me refined as rotating group:
 C00J(H00A,H00D,H00J)
2.c Idealised tetrahedral OH refined as rotating group:
 O001(H001), O002(H002)
;
_atom_sites_solution_hydrogens     geom
_atom_sites_solution_primary       dual
_atom_sites_solution_secondary     ?
loop_
  _atom_site_label
  _atom_site_type_symbol
  _atom_site_fract_x
  _atom_site_fract_y
  _atom_site_fract_z
  _atom_site_U_iso_or_equiv
  _atom_site_adp_type
  _atom_site_occupancy
  _atom_site_site_symmetry_order
  _atom_site_calc_flag
  _atom_site_refinement_flags_posn
  _atom_site_refinement_flags_adp
  _atom_site_refinement_flags_occupancy
  _atom_site_disorder_assembly
  _atom_site_disorder_group
 O001 O 0.82828(5) 0.33374(7) 0.43559(9) 0.02274(18) Uani 1 1 d . . . . .
 H001 H 0.822182 0.314527 0.339977 0.034 Uiso 1 1 calc R U . . .
 O002 O 0.77914(5) 0.33098(7) 0.13432(9) 0.02589(19) Uani 1 1 d . . . . .
 H002 H 0.785884 0.276857 0.069464 0.039 Uiso 1 1 calc R U . . .
 O003 O 0.38093(5) 0.41095(8) 0.13599(10) 0.0302(2) Uani 1 1 d . . . . .
 C004 C 0.86485(7) 0.51668(10) 0.56958(12) 0.0210(2) Uani 1 1 d . . . . .
 C005 C 0.70803(7) 0.62699(10) 0.37760(12) 0.0225(2) Uani 1 1 d . . . . .
 H005 H 0.655476 0.665076 0.311371 0.027 Uiso 1 1 calc R U . . .
 C006 C 0.84300(7) 0.63773(10) 0.59342(12) 0.0216(2) Uani 1 1 d . . . . .
 C007 C 0.80528(7) 0.45251(9) 0.44785(12) 0.0205(2) Uani 1 1 d . . . . .
 C008 C 0.72571(7) 0.50414(10) 0.35377(12) 0.0210(2) Uani 1 1 d . . . . .
 C009 C 0.67968(8) 0.34932(10) 0.13884(12) 0.0227(2) Uani 1 1 d . . . . .
 C00A C 0.65344(8) 0.43548(10) 0.24152(12) 0.0215(2) Uani 1 1 d . . . . .
 C00B C 0.55207(8) 0.45705(10) 0.24171(12) 0.0222(2) Uani 1 1 d . . . . .
 H00B H 0.532409 0.515791 0.310127 0.027 Uiso 1 1 calc R U . . .
 C00C C 0.94347(8) 0.46179(10) 0.67084(13) 0.0246(2) Uani 1 1 d . . . . .
 H00C H 0.959576 0.381256 0.654297 0.029 Uiso 1 1 calc R U . . .
 C00D C 0.48045(8) 0.39401(10) 0.14375(12) 0.0239(2) Uani 1 1 d . . . . .
 C00E C 0.76404(8) 0.69170(10) 0.49232(13) 0.0233(2) Uani 1 1 d . . . . .
 H00E H 0.750041 0.773423 0.504503 0.028 Uiso 1 1 calc R U . . .
 C00F C 0.89981(8) 0.69981(10) 0.71936(13) 0.0251(2) Uani 1 1 d . . . . .
 H00F H 0.886455 0.781174 0.735834 0.030 Uiso 1 1 calc R U . . .
 C00G C 0.99619(8) 0.52419(11) 0.79215(13) 0.0271(2) Uani 1 1 d . . . . .
 H00G H 1.048337 0.486449 0.859687 0.033 Uiso 1 1 calc R U . . .
 C00H C 0.50873(8) 0.30660(10) 0.04473(13) 0.0262(2) Uani 1 1 d . . . . .
 H00H H 0.459983 0.262293 -0.021293 0.031 Uiso 1 1 calc R U . . .
 C00I C 0.60775(8) 0.28444(10) 0.04270(12) 0.0250(2) Uani 1 1 d . . . . .
 H00I H 0.626923 0.224627 -0.024639 0.030 Uiso 1 1 calc R U . . .
 C00J C 0.34839(8) 0.49913(11) 0.23548(14) 0.0291(3) Uani 1 1 d . . . . .
 H00A H 0.276316 0.506086 0.212867 0.044 Uiso 1 1 calc R U . . .
 H00D H 0.378541 0.575495 0.215949 0.044 Uiso 1 1 calc R U . . .
 H00J H 0.367930 0.476483 0.346082 0.044 Uiso 1 1 calc R U . . .
 C00K C 0.97379(8) 0.64381(11) 0.81764(13) 0.0275(3) Uani 1 1 d . . . . .
 H00K H 1.010077 0.685915 0.903292 0.033 Uiso 1 1 calc R U . . .

loop_
  _atom_site_aniso_label
  _atom_site_aniso_U_11
  _atom_site_aniso_U_22
  _atom_site_aniso_U_33
  _atom_site_aniso_U_23
  _atom_site_aniso_U_13
  _atom_site_aniso_U_12
 O001 0.0251(4) 0.0216(4) 0.0218(4) -0.0009(3) 0.0045(3) 0.0024(3)
 O002 0.0220(4) 0.0315(5) 0.0251(4) -0.0056(3) 0.0064(3) 0.0013(3)
 O003 0.0198(4) 0.0344(5) 0.0368(5) -0.0053(4) 0.0050(3) -0.0028(3)
 C004 0.0182(5) 0.0253(6) 0.0208(5) 0.0013(4) 0.0072(4) -0.0009(4)
 C005 0.0195(5) 0.0243(5) 0.0244(5) 0.0034(4) 0.0050(4) 0.0017(4)
 C006 0.0189(5) 0.0243(5) 0.0229(5) 0.0008(4) 0.0075(4) -0.0021(4)
 C007 0.0205(5) 0.0204(5) 0.0220(5) 0.0010(4) 0.0078(4) 0.0003(4)
 C008 0.0197(5) 0.0246(6) 0.0199(5) 0.0008(4) 0.0065(4) -0.0006(4)
 C009 0.0219(5) 0.0257(6) 0.0211(5) 0.0029(4) 0.0052(4) 0.0002(4)
 C00A 0.0223(5) 0.0224(5) 0.0199(5) 0.0034(4) 0.0039(4) -0.0002(4)
 C00B 0.0226(5) 0.0227(5) 0.0219(5) 0.0013(4) 0.0053(4) 0.0002(4)
 C00C 0.0228(5) 0.0251(6) 0.0260(5) 0.0012(4) 0.0046(4) 0.0020(4)
 C00D 0.0210(5) 0.0267(6) 0.0247(5) 0.0041(4) 0.0052(4) -0.0017(4)
 C00E 0.0217(5) 0.0214(5) 0.0279(5) 0.0012(4) 0.0070(4) -0.0003(4)
 C00F 0.0233(5) 0.0241(6) 0.0287(5) -0.0019(4) 0.0067(4) -0.0026(4)
 C00G 0.0230(5) 0.0313(6) 0.0262(5) 0.0023(5) 0.0009(4) 0.0008(4)
 C00H 0.0258(5) 0.0277(6) 0.0249(5) -0.0001(4) 0.0027(4) -0.0057(4)
 C00I 0.0286(6) 0.0246(6) 0.0225(5) -0.0009(4) 0.0061(4) -0.0011(4)
 C00J 0.0227(5) 0.0342(7) 0.0320(6) 0.0006(5) 0.0095(4) 0.0003(5)
 C00K 0.0256(5) 0.0310(6) 0.0255(5) -0.0028(4) 0.0024(4) -0.0045(5)

_geom_special_details
;
 All esds (except the esd in the dihedral angle between two l.s. planes)
 are estimated using the full covariance matrix.  The cell esds are taken
 into account individually in the estimation of esds in distances, angles
 and torsion angles; correlations between esds in cell parameters are only
 used when they are defined by crystal symmetry.  An approximate (isotropic)
 treatment of cell esds is used for estimating esds involving l.s. planes.
;
loop_
  _geom_bond_atom_site_label_1
  _geom_bond_atom_site_label_2
  _geom_bond_distance
  _geom_bond_site_symmetry_2
  _geom_bond_publ_flag
 O001 H001 0.8400 . ?
 O001 C007 1.3832(13) . ?
 O002 H002 0.8400 . ?
 O002 C009 1.3837(12) . ?
 O003 C00D 1.3677(13) . ?
 O003 C00J 1.4242(14) . ?
 C004 C006 1.4184(15) . ?
 C004 C007 1.4225(14) . ?
 C004 C00C 1.4200(14) . ?
 C005 H005 0.9500 . ?
 C005 C008 1.4261(15) . ?
 C005 C00E 1.3647(15) . ?
 C006 C00E 1.4178(15) . ?
 C006 C00F 1.4177(15) . ?
 C007 C008 1.3833(14) . ?
 C008 C00A 1.4899(14) . ?
 C009 C00A 1.3938(15) . ?
 C009 C00I 1.3935(15) . ?
 C00A C00B 1.4094(14) . ?
 C00B H00B 0.9500 . ?
 C00B C00D 1.3877(15) . ?
 C00C H00C 0.9500 . ?
 C00C C00G 1.3688(16) . ?
 C00D C00H 1.3930(16) . ?
 C00E H00E 0.9500 . ?
 C00F H00F 0.9500 . ?
 C00F C00K 1.3710(16) . ?
 C00G H00G 0.9500 . ?
 C00G C00K 1.4074(17) . ?
 C00H H00H 0.9500 . ?
 C00H C00I 1.3813(15) . ?
 C00I H00I 0.9500 . ?
 C00J H00A 0.9800 . ?
 C00J H00D 0.9800 . ?
 C00J H00J 0.9800 . ?
 C00K H00K 0.9500 . ?

loop_
  _geom_angle_atom_site_label_1
  _geom_angle_atom_site_label_2
  _geom_angle_atom_site_label_3
  _geom_angle
  _geom_angle_site_symmetry_1
  _geom_angle_site_symmetry_3
  _geom_angle_publ_flag
 C007 O001 H001 109.5 . . ?
 C009 O002 H002 109.5 . . ?
 C00D O003 C00J 117.84(9) . . ?
 C006 C004 C007 119.01(9) . . ?
 C006 C004 C00C 119.22(10) . . ?
 C00C C004 C007 121.74(10) . . ?
 C008 C005 H005 118.9 . . ?
 C00E C005 H005 118.9 . . ?
 C00E C005 C008 122.24(10) . . ?
 C00E C006 C004 118.87(10) . . ?
 C00F C006 C004 118.77(10) . . ?
 C00F C006 C00E 122.35(10) . . ?
 O001 C007 C004 115.86(9) . . ?
 O001 C007 C008 122.10(9) . . ?
 C008 C007 C004 121.94(10) . . ?
 C005 C008 C00A 119.12(9) . . ?
 C007 C008 C005 117.44(9) . . ?
 C007 C008 C00A 123.17(10) . . ?
 O002 C009 C00A 118.01(9) . . ?
 O002 C009 C00I 121.09(10) . . ?
 C00I C009 C00A 120.90(10) . . ?
 C009 C00A C008 124.14(9) . . ?
 C009 C00A C00B 117.90(10) . . ?
 C00B C00A C008 117.94(9) . . ?
 C00A C00B H00B 119.4 . . ?
 C00D C00B C00A 121.18(10) . . ?
 C00D C00B H00B 119.4 . . ?
 C004 C00C H00C 119.8 . . ?
 C00G C00C C004 120.41(10) . . ?
 C00G C00C H00C 119.8 . . ?
 O003 C00D C00B 124.51(10) . . ?
 O003 C00D C00H 115.78(10) . . ?
 C00B C00D C00H 119.71(10) . . ?
 C005 C00E C006 120.41(10) . . ?
 C005 C00E H00E 119.8 . . ?
 C006 C00E H00E 119.8 . . ?
 C006 C00F H00F 119.6 . . ?
 C00K C00F C006 120.77(11) . . ?
 C00K C00F H00F 119.6 . . ?
 C00C C00G H00G 119.7 . . ?
 C00C C00G C00K 120.54(10) . . ?
 C00K C00G H00G 119.7 . . ?
 C00D C00H H00H 120.0 . . ?
 C00I C00H C00D 119.90(10) . . ?
 C00I C00H H00H 120.0 . . ?
 C009 C00I H00I 119.8 . . ?
 C00H C00I C009 120.38(10) . . ?
 C00H C00I H00I 119.8 . . ?
 O003 C00J H00A 109.5 . . ?
 O003 C00J H00D 109.5 . . ?
 O003 C00J H00J 109.5 . . ?
 H00A C00J H00D 109.5 . . ?
 H00A C00J H00J 109.5 . . ?
 H00D C00J H00J 109.5 . . ?
 C00F C00K C00G 120.26(10) . . ?
 C00F C00K H00K 119.9 . . ?
 C00G C00K H00K 119.9 . . ?

loop_
  _geom_torsion_atom_site_label_1
  _geom_torsion_atom_site_label_2
  _geom_torsion_atom_site_label_3
  _geom_torsion_atom_site_label_4
  _geom_torsion
  _geom_torsion_site_symmetry_1
  _geom_torsion_site_symmetry_2
  _geom_torsion_site_symmetry_3
  _geom_torsion_site_symmetry_4
  _geom_torsion_publ_flag
 O001 C007 C008 C005 179.27(9) . . . . ?
 O001 C007 C008 C00A 5.26(15) . . . . ?
 O002 C009 C00A C008 -3.82(15) . . . . ?
 O002 C009 C00A C00B 177.71(9) . . . . ?
 O002 C009 C00I C00H -177.80(10) . . . . ?
 O003 C00D C00H C00I 179.02(10) . . . . ?
 C004 C006 C00E C005 2.22(15) . . . . ?
 C004 C006 C00F C00K -0.75(16) . . . . ?
 C004 C007 C008 C005 3.14(15) . . . . ?
 C004 C007 C008 C00A -170.87(9) . . . . ?
 C004 C00C C00G C00K -0.47(17) . . . . ?
 C005 C008 C00A C009 140.72(11) . . . . ?
 C005 C008 C00A C00B -40.81(14) . . . . ?
 C006 C004 C007 O001 -177.43(8) . . . . ?
 C006 C004 C007 C008 -1.08(15) . . . . ?
 C006 C004 C00C C00G 1.40(15) . . . . ?
 C006 C00F C00K C00G 1.71(17) . . . . ?
 C007 C004 C006 C00E -1.66(14) . . . . ?
 C007 C004 C006 C00F 177.22(9) . . . . ?
 C007 C004 C00C C00G -176.56(10) . . . . ?
 C007 C008 C00A C009 -45.37(15) . . . . ?
 C007 C008 C00A C00B 133.11(11) . . . . ?
 C008 C005 C00E C006 -0.07(16) . . . . ?
 C008 C00A C00B C00D -178.09(9) . . . . ?
 C009 C00A C00B C00D 0.48(15) . . . . ?
 C00A C009 C00I C00H 1.62(16) . . . . ?
 C00A C00B C00D O003 -179.17(10) . . . . ?
 C00A C00B C00D C00H 0.89(16) . . . . ?
 C00B C00D C00H C00I -1.03(16) . . . . ?
 C00C C004 C006 C00E -179.67(9) . . . . ?
 C00C C004 C006 C00F -0.79(15) . . . . ?
 C00C C004 C007 O001 0.53(14) . . . . ?
 C00C C004 C007 C008 176.89(9) . . . . ?
 C00C C00G C00K C00F -1.10(17) . . . . ?
 C00D C00H C00I C009 -0.20(16) . . . . ?
 C00E C005 C008 C007 -2.60(15) . . . . ?
 C00E C005 C008 C00A 171.67(9) . . . . ?
 C00E C006 C00F C00K 178.09(10) . . . . ?
 C00F C006 C00E C005 -176.62(10) . . . . ?
 C00I C009 C00A C008 176.75(10) . . . . ?
 C00I C009 C00A C00B -1.73(15) . . . . ?
 C00J O003 C00D C00B -0.16(16) . . . . ?
 C00J O003 C00D C00H 179.78(10) . . . . ?

loop_
  _diffrn_refln_index_h
  _diffrn_refln_index_k
  _diffrn_refln_index_l
  _diffrn_refln_intensity_net
  _diffrn_refln_intensity_u
 0 0 -1 0.05 0.23
 0 0 -1 -0.01 0.25
 0 0 -2 660.28 24.26
 0 0 -2 608.69 24.27
 0 0 -3 -0.03 0.34
 0 0 -3 0.03 0.34
 0 0 -4 284.53 11.32
 0 0 -4 288.04 11.38
 0 0 -5 0.39 0.37
 0 0 -5 -0.07 0.44
 0 0 -6 17.08 1.35
 0 0 -7 0.63 0.97
 0 0 -7 -0.78 0.93
 0 0 -7 0.94 1.03
 0 0 -8 56.9 3.3
 0 0 -8 50.71 3.3
 0 0 -9 0.22 0.87
 0 0 -10 360 14.4
 0 1 0 -0.04 0.22
 0 -1 0 0.03 0.16
 0 1 0 0.09 0.17
 0 1 -1 818.82 3.35
 0 -1 -1 729.25 3.24
 0 1 -1 61.82 1.75
 0 1 1 753.44 2.6
 0 -1 -1 716.76 3.17
 0 1 -1 779.48 3.29
 0 -1 1 799.28 3.37
 0 1 1 766.25 3.31
 0 1 -1 771.46 3.26
 0 -1 -1 808.46 3.29
 0 -1 -1 831.96 3.52
 0 -1 -1 -0.07 1.58
 0 1 -1 823.88 3.53
 0 -1 -2 3383.16 126.84
 0 1 2 3285.84 126.91
 0 -1 2 3369.72 126.92
 0 1 -2 3340.83 126.76
 0 1 -2 3358.79 126.91
 0 -1 -2 3429.14 126.92
 0 -1 -2 3270.16 126.86
 0 1 3 998.98 41.24
 0 -1 3 1064.76 41.27
 0 1 -3 1095.67 41.24
 0 -1 -3 1056.73 41.15
 0 1 -3 1102.11 41.27
 0 -1 -3 1129.31 41.29
 0 -1 -3 1108.05 41.18
 0 1 4 338.4 14.5
 0 -1 4 352.37 14.52
 0 -1 -4 364.41 14.37
 0 1 -4 370.08 14.49
 0 -1 -4 370.66 14.54
 0 1 -4 378.76 14.54
 0 1 -4 375.44 14.38
 0 -1 -4 377.54 14.39
 0 -1 5 253.38 10.56
 0 1 5 255.68 10.56
 0 1 -5 256.55 10.3
 0 -1 -5 253.18 10.3
 0 -1 -5 254.6 10.32
 0 1 -5 263.24 10.47
 0 1 -5 255.78 10.54
 0 -1 -5 248.36 10.54
 0 1 -6 255.34 10.17
 0 -1 -6 244.97 10.15
 0 -1 -6 227.7 10.01
 0 -1 6 232.67 10.1
 0 1 6 218.97 10.04
 0 -1 -6 238.42 9.79
 0 1 -6 236.53 9.93
 0 -1 -6 229.09 10.11
 0 1 -6 233.51 10.14
 0 1 -6 236.6 10.1
 0 -1 -6 243.41 10.13
 0 -1 -6 242.74 10.12
 0 1 -7 46.44 2.78
 0 -1 -7 37.52 2.62
 0 -1 -7 40.7 2.68
 0 1 -7 38.95 2.61
 0 -1 -7 38.78 2.71
 0 1 -7 37.29 2.43
 0 -1 -7 41.69 2.78
 0 1 -7 42.77 2.77
 0 -1 -7 40.27 2.76
 0 -1 -7 38.33 2.59
 0 -1 -8 348.44 15.16
 0 1 -8 361.36 15.05
 0 -1 -8 369.84 15.21
 0 -1 -8 370.47 14.99
 0 -1 -8 361.04 15.2
 0 1 -8 368.31 15.23
 0 -1 -8 372.59 15.39
 0 1 -8 365.32 15.37
 0 -1 -9 141.1 6.19
 0 1 -9 146.21 6.67
 0 -1 -9 138.51 6.6
 0 -1 -9 137.66 6.47
 0 1 -9 145.64 6.56
 0 -1 -9 141.54 6.52
 0 -1 -10 109.31 4.85
 0 1 -10 104.97 4.82
 0 -1 -10 103.19 4.75
 0 1 -10 111.51 4.81
 0 -1 -10 104.26 4.72
 0 2 0 1492.22 54.78
 0 2 0 1390.56 54.69
 0 2 0 1495.83 54.8
 0 -2 1 8677.35 341.71
 0 2 1 9612.42 341.73
 0 2 1 9501.6 341.73
 0 2 1 8501.11 341.74
 0 2 -1 8994.77 341.79
 0 2 -1 9270.69 341.72
 0 -2 -1 8647.57 341.71
 0 2 2 4636.49 179.91
 0 -2 2 4904.22 179.94
 0 2 -2 4822.73 179.92
 0 -2 -2 4597.45 179.91
 0 2 2 4727.39 179.77
 0 2 -2 4820.89 179.88
 0 -2 3 1285.94 49.02
 0 2 3 1282.45 49.02
 0 -2 -3 1258.68 48.88
 0 2 -3 1315.04 49.02
 0 -2 -3 1280.8 49.02
 0 2 -3 1282.88 48.81
 0 -2 -4 12.38 1.01
 0 2 -4 11.4 0.98
 0 -2 4 12.95 1.03
 0 2 4 8.84 0.93
 0 -2 -4 12.96 0.87
 0 2 -4 11.06 0.98
 0 2 5 55.98 3.12
 0 -2 5 62.76 3.2
 0 -2 -5 63.16 2.92
 0 2 -5 61.94 3.15
 0 -2 -5 60.53 3.17
 0 2 -5 57.98 3.14
 0 2 -5 67.07 3.01
 0 -2 -6 68.61 3.5
 0 2 -6 65.07 3.45
 0 2 6 62.77 3.41
 0 -2 6 54.53 3.29
 0 -2 -6 64.18 3.47
 0 -2 -6 63.92 3.51
 0 2 -6 66.37 3.5
 0 2 -6 53.69 3.23
 0 -2 -6 62.91 3.49
 0 2 -6 63.3 3.51
 0 2 -7 0.77 1.08
 0 -2 -7 0.73 0.98
 0 -2 -7 1.2 1
 0 2 -7 0.9 0.67
 0 2 -7 -0.25 0.65
 0 -2 -7 -0.13 0.71
 0 -2 -7 0.63 0.98
 0 -2 -7 0.12 0.97
 0 2 -7 1.05 0.93
 0 2 -7 0.73 1.01
 0 -2 -7 0.49 1.01
 0 -2 -8 5.55 1.28
 0 2 -8 4.98 1.27
 0 -2 -8 4.7 1.2
 0 -2 -8 6.26 1.2
 0 2 -8 5.34 1.13
 0 -2 -8 4.66 1.21
 0 2 -8 5.31 1.21
 0 -2 -8 6.09 1.31
 0 2 -8 6.58 1.28
 0 -2 -9 59.52 3.1
 0 -2 -9 53.82 3.26
 0 2 -9 59 3.31
 0 -2 -9 57.22 3.18
 0 2 -9 57.95 3.28
 0 2 -9 58.54 3.23
 0 -2 -9 57.95 3.22
 0 2 -10 48.25 2.52
 0 -2 -10 45.82 2.5
 0 2 -10 52.82 2.54
 0 -2 -10 46.84 2.4
 0 2 -10 49.73 2.48
 0 -2 -10 46.07 2.43
 0 3 0 0.1 0.33
 0 3 0 -0.24 0.35
 0 -3 1 810.38 2.92
 0 3 1 810.68 2.89
 0 3 -1 791.42 2.84
 0 3 -1 784.52 4.49
 0 -3 2 1127.34 41.37
 0 3 2 1130.29 41.37
 0 -3 -2 1144.23 41.38
 0 3 -2 1093.22 41.36
 0 3 2 1046.76 41.26
 0 3 2 977.26 41.3
 0 3 -2 1164.19 41.54
 0 3 -2 1081.88 41.43
 0 3 3 582.07 23.22
 0 -3 3 619.76 23.26
 0 3 -3 644.64 23.25
 0 -3 -3 612.56 23.24
 0 3 3 571.41 22.9
 0 3 3 594.02 22.95
 0 3 -3 665.94 23.2
 0 -3 -4 2048.95 76.26
 0 3 -4 2051.22 76.25
 0 3 4 1940.49 76.24
 0 -3 4 1948.86 76.24
 0 -3 5 89.22 4.18
 0 3 5 87.69 4.16
 0 3 -5 81.39 3.95
 0 3 -5 90.09 4.24
 0 -3 -5 86.65 4.16
 0 3 -5 88.22 4.17
 0 -3 -6 234.03 10.13
 0 3 -6 256.36 10.14
 0 -3 -6 233.92 10.05
 0 -3 6 239.28 10.05
 0 3 6 219.72 9.99
 0 -3 6 224.59 10.03
 0 3 -6 235.86 10.08
 0 3 -6 249.33 10.19
 0 -3 -6 231 10.04
 0 -3 -6 220.87 10.07
 0 3 -6 243.98 10.09
 0 -3 -6 237.47 10.07
 0 3 -7 474.62 18.74
 0 -3 -7 454.89 18.59
 0 -3 -7 468.49 18.68
 0 -3 7 455.13 18.45
 0 -3 -7 440.69 18.64
 0 3 -7 454.7 18.58
 0 -3 -7 446.22 18.57
 0 3 -7 449.34 18.58
 0 3 -7 459.63 18.63
 0 -3 -7 460.42 18.65
 0 -3 -8 0.38 0.93
 0 3 -8 1.76 1.06
 0 -3 -8 1.18 0.92
 0 3 -8 1.11 0.98
 0 -3 -8 2.03 1.03
 0 -3 -8 1.74 0.98
 0 3 -8 1.16 1.01
 0 -3 -9 424.98 16.94
 0 3 -9 424.42 17.06
 0 -3 -9 420.04 17.05
 0 3 -9 435.93 17.07
 0 -3 -9 404.02 16.86
 0 -3 -9 410.46 16.93
 0 3 -9 433.33 16.98
 0 -3 -10 39.21 2.01
 0 3 -10 39.77 2.01
 0 3 -10 41.41 2.06
 0 -3 -10 33.71 1.83
 0 3 -10 38.28 1.97
 0 -3 -10 40.71 1.97
 0 4 0 10.44 0.57
 0 4 0 8.7 0.72
 0 4 1 60.06 2.43
 0 -4 1 58.37 2.43
 0 4 1 67.31 2.72
 0 4 -1 68.5 2.86
 0 4 -1 63.91 2.8
 0 4 1 76.22 2.83
 0 -4 -1 62.67 2.44
 0 4 1 64.47 2.43
 0 4 -1 62.3 2.43
 0 -4 1 60.25 2.43
 0 4 1 70.38 2.62
 0 4 -2 76.29 3.27
 0 4 -2 76.69 3.34
 0 4 2 73.82 3.15
 0 4 2 76.53 3.07
 0 -4 2 72.06 3.06
 0 4 -2 72.19 3.05
 0 -4 -2 70.57 3.06
 0 4 2 72.09 3.06
 0 4 -3 778.54 29.71
 0 4 3 743.18 29.49
 0 -4 -3 782.14 29.65
 0 4 -3 817.75 29.66
 0 -4 3 774.94 29.66
 0 4 3 746.14 29.63
 0 4 -4 1992.2 74.45
 0 -4 4 1952.05 74.59
 0 4 4 1861.43 74.55
 0 4 -4 2010.55 74.59
 0 -4 -4 1943.36 74.57
 0 -4 5 58.13 2.97
 0 4 5 54.25 2.92
 0 4 -5 52.48 3.03
 0 -4 -5 55.23 2.93
 0 4 -5 59.07 2.97
 0 -4 -6 41.43 2.63
 0 4 -6 44.41 2.79
 0 4 -6 43.45 2.57
 0 -4 -6 40.64 2.54
 0 -4 6 42.98 2.75
 0 -4 -6 47.5 2.82
 0 4 -6 38.04 2.59
 0 -4 -6 41.51 2.77
 0 4 -6 41.01 2.62
 0 -4 -6 43.96 2.68
 0 -4 6 42.97 2.6
 0 4 6 38.53 2.51
 0 4 -7 160.72 7.07
 0 -4 -7 147.38 6.97
 0 -4 -7 145.4 7.02
 0 -4 -7 147.82 6.84
 0 4 -7 161.68 7.07
 0 4 -7 152.77 6.91
 0 -4 -7 143.23 6.84
 0 -4 7 148.25 6.92
 0 -4 -7 143.66 6.98
 0 4 -8 71.33 3.79
 0 -4 -8 65.5 3.55
 0 -4 -8 68.54 3.77
 0 -4 -8 67.31 3.72
 0 4 -8 66.47 3.69
 0 -4 8 68.42 3.58
 0 -4 -8 66.63 3.61
 0 4 -8 66.93 3.63
 0 -4 -9 11.45 1.15
 0 -4 -9 13.79 1.3
 0 4 -9 13.46 1.31
 0 4 -9 15.59 1.37
 0 -4 -9 14.05 1.32
 0 -4 -9 15.84 1.29
 0 4 -9 13.75 1.25
 0 4 -10 11.17 0.83
 0 5 0 -0.14 0.39
 0 5 0 -0.25 0.41
 0 5 1 203.65 8.38
 0 5 1 217.47 8.61
 0 5 -1 215.54 8.74
 0 5 -1 238.78 8.78
 0 5 1 219.09 8.69
 0 -5 2 98.07 4.24
 0 5 2 99.13 4.24
 0 5 -2 111.41 4.67
 0 5 2 111.84 4.56
 0 5 2 115.46 4.45
 0 5 2 120.68 4.41
 0 5 3 211.13 8.41
 0 5 -3 213.27 8.63
 0 5 -3 214.89 8.38
 0 -5 -3 205.55 8.38
 0 -5 3 207.63 8.39
 0 5 3 209.08 8.39
 0 5 -4 7.2 0.8
 0 5 4 5.98 0.69
 0 -5 4 7.72 0.74
 0 5 -4 7.68 0.76
 0 -5 -4 5.78 0.72
 0 -5 -5 13.87 1.54
 0 5 -5 11.81 1.27
 0 -5 -5 9.17 1.35
 0 -5 -5 11.74 1.47
 0 -5 -5 10.4 1.02
 0 -5 -5 11.6 1.48
 0 -5 -6 133.39 6.45
 0 5 -6 132.61 6.26
 0 5 -6 140.93 6.47
 0 -5 6 135.72 6.44
 0 -5 -6 133.92 6.36
 0 5 -7 69.89 3.64
 0 -5 -7 71.22 3.67
 0 -5 -7 68.3 3.9
 0 -5 7 68.71 3.86
 0 -5 -7 65.78 3.69
 0 5 -7 68.5 3.7
 0 5 -7 70.9 3.8
 0 5 -8 97.42 4.61
 0 -5 -8 93.25 4.72
 0 -5 -8 93.93 4.51
 0 5 -8 91.99 4.49
 0 -5 -8 90.93 4.4
 0 5 -8 91.95 4.42
 0 -5 8 95.41 4.6
 0 5 -9 6.94 0.89
 0 -5 -9 7.37 0.96
 0 6 0 3583.41 127.16
 0 6 0 3136.04 127.04
 0 6 -1 217.29 8.53
 0 6 1 201.84 8.41
 0 6 1 197.6 8.32
 0 6 -2 13.72 1.13
 0 6 2 10.93 0.98
 0 6 2 13.95 0.93
 0 6 -3 17.6 1.32
 0 6 3 16.76 1.15
 0 6 -4 40.57 2.25
 0 -6 -4 37.42 2.47
 0 -6 -4 36.99 2.49
 0 -6 -5 1112.43 43.29
 0 -6 -5 1118.54 43.27
 0 -6 5 1095.48 43.36
 0 -6 -6 3.2 1.13
 0 -6 6 4.42 1.2
 0 6 -6 3.2 0.97
 0 6 -6 2.46 1.06
 0 -6 7 9.06 1.36
 0 -6 -7 7.54 1.27
 0 6 -7 6.61 1.14
 0 -6 -7 9.58 1.36
 0 -6 -8 20.52 1.68
 0 -6 8 20.2 1.66
 0 6 -8 22.02 1.57
 0 -6 -9 28.9 1.76
 0 7 0 0.16 0.51
 0 7 0 -0.15 0.45
 0 7 1 447.31 17.4
 0 7 1 427.32 17.25
 0 7 2 39.16 2.23
 0 7 -2 41.07 2.37
 0 7 2 38.75 2.07
 0 7 -3 43.47 2.45
 0 -7 -3 37.31 2.53
 0 -7 -3 39.06 2.55
 0 -7 -4 195.01 8.7
 0 -7 -4 207.04 8.84
 0 -7 -4 200.11 8.84
 0 -7 5 319.84 13.53
 0 -7 -5 332.28 13.48
 0 7 -5 315.13 13.47
 0 -7 -5 319.18 13.46
 0 -7 -5 312.61 13.46
 0 -7 -6 2.25 1.05
 0 7 -6 2.68 1.07
 0 -7 6 1.97 1.01
 0 -7 -7 4.48 1.04
 0 -7 -7 5.64 1.05
 0 -7 7 5 1.04
 0 -7 -8 0.79 0.67
 0 -7 -8 0.83 0.65
 0 8 0 54.87 3.03
 0 8 1 96.44 4.54
 0 -8 -1 90.16 4.57
 0 8 -2 62.52 3.32
 0 8 2 53.24 3.07
 0 -8 -2 62.66 3.41
 0 -8 -2 62.61 3.37
 0 8 -3 26.96 1.94
 0 -8 -3 22.4 2.01
 0 -8 -3 26.74 2.11
 0 -8 4 408.35 17.12
 0 8 -4 420.76 17.11
 0 -8 -4 413.96 17.09
 0 -8 -4 418.35 17.11
 0 -8 -4 418.33 16.91
 0 -8 5 107.26 5.44
 0 -8 -5 105.1 5.25
 0 -8 -5 105.49 5.35
 0 -8 -5 110.93 5.42
 0 -8 -6 7.34 1.22
 0 8 -6 5.97 1.18
 0 -8 -7 22.87 1.8
 0 -8 -7 23.53 1.8
 0 -8 7 25.3 1.88
 0 -8 -8 0.53 0.54
 0 -8 -8 0.51 0.53
 0 -9 0 -0.11 0.96
 0 9 0 -0.12 0.63
 0 -9 0 -0.5 0.95
 0 -9 -1 48.03 2.99
 0 -9 1 47.96 2.98
 0 9 1 49.19 2.91
 0 -9 1 48.59 2.87
 0 -9 -1 52.57 3.01
 0 9 -2 4.49 0.92
 0 -9 2 2.58 1.01
 0 -9 -2 6.22 1.2
 0 -9 -2 3.22 1.06
 0 -9 3 166.43 7.7
 0 -9 -3 177.86 7.84
 0 -9 -3 170.25 7.78
 0 -9 4 576.95 22.89
 0 -9 -4 575.18 22.87
 0 -9 -4 551.89 22.85
 0 -9 5 15.82 1.67
 0 -9 -5 21.35 1.7
 0 -9 -5 17.06 1.71
 0 -9 -5 20.45 1.81
 0 -9 -6 -0.27 0.73
 0 -9 6 -0.55 0.78
 0 9 -6 0.75 0.79
 0 -9 -7 67.26 3.27
 0 -9 -7 67.19 3.31
 0 9 -7 64.76 3.06
 0 -9 -8 10.22 0.8
 0 -10 0 3.49 1.14
 0 10 0 4.51 0.92
 0 -10 0 3.43 1.06
 0 -10 -1 45.55 2.78
 0 -10 -1 42.14 2.78
 0 -10 1 40.14 2.73
 0 -10 -2 11.92 1.5
 0 -10 -2 8.82 1.4
 0 -10 2 12.83 1.47
 0 -10 3 20.8 1.81
 0 -10 -3 26.06 2.05
 0 -10 -3 20.39 1.91
 0 -10 4 18.64 1.72
 0 -10 -4 22.33 1.84
 0 -10 -5 86.72 4.47
 0 -10 5 95.77 4.57
 0 -10 -6 39.23 2.14
 0 -10 -6 42.31 2.38
 0 -10 6 39.59 2.37
 0 10 -6 43.17 2.37
 0 -10 -7 16.05 1.12
 0 -10 7 15.8 1.01
 0 -11 0 -0.09 0.79
 0 -11 0 0.9 0.89
 0 -11 -1 14.07 1.47
 0 -11 -1 14.34 1.56
 0 -11 1 16.4 1.59
 0 -11 -2 9.99 1.29
 0 -11 2 12.63 1.43
 0 -11 -2 9.09 1.33
 0 -11 3 36.94 2.31
 0 -11 -3 41.77 2.56
 0 -11 3 40.26 2.51
 0 -11 -3 40.43 2.55
 0 -11 4 30.53 2
 0 -11 4 34.29 2.13
 0 -11 -4 32.77 2.15
 0 -11 -4 29.08 2.06
 0 -11 -5 61.49 3.21
 0 -11 5 63.37 3.13
 0 11 -5 67.33 3.33
 0 -11 6 22.27 1.26
 0 -11 -6 21.83 1.37
 0 11 -6 22.36 1.38
 0 -12 0 6.33 1.07
 0 -12 -1 3.28 0.86
 0 -12 1 1.28 0.81
 0 -12 -1 0.84 0.71
 0 -12 2 0.26 0.73
 0 -12 -2 0.89 0.75
 0 -12 -2 1.24 0.68
 0 -12 3 0.3 0.63
 0 -12 -3 -0.16 0.66
 0 -12 -3 0.36 0.61
 0 -12 -4 73.27 3.5
 0 -12 4 74.59 3.42
 0 -12 -5 -0.36 0.43
 0 -12 5 0.74 0.36
 0 12 -5 -0.16 0.49
 0 -13 0 0.19 0.58
 0 -13 1 20.07 1.39
 0 -13 -1 21.25 1.44
 0 -13 2 6.25 0.77
 0 -13 -2 5.33 0.75
 0 13 -2 6.54 0.88
 0 -13 3 11.45 0.85
 0 -13 -3 11.46 0.92
 0 13 -3 13.92 1.09
 1 0 -10 212.99 8.86
 1 0 -9 -0.11 0.8
 1 0 -8 260.09 11.58
 1 0 -8 277.73 11.54
 1 0 -7 0.31 0.57
 1 0 -7 1 0.98
 1 0 -7 -0.34 0.98
 1 0 -7 0.49 0.9
 1 0 -6 30.56 1.96
 1 0 -5 -0.07 0.45
 1 0 -5 0.6 0.33
 1 0 -4 0.88 0.43
 1 0 -4 0.45 0.29
 1 0 -3 0.07 0.38
 1 0 -3 0.05 0.29
 1 0 -2 0.44 0.36
 1 0 -2 0.06 0.15
 1 0 -2 0.43 0.24
 1 0 -1 0.08 0.22
 -1 0 0 96.34 3.73
 1 0 1 -0.01 0.18
 -1 0 -1 0.18 0.31
 -1 0 -1 0.04 0.15
 -1 0 -2 97.18 3.7
 -1 0 -2 82.53 3.63
 -1 0 -3 -0.08 0.39
 -1 0 -3 0.03 0.34
 -1 0 -4 108.58 4.67
 -1 0 -4 107.51 4.6
 -1 0 -5 1 0.47
 -1 0 -5 0.06 0.41
 -1 0 -6 4.26 1.11
 -1 0 -6 6.14 0.8
 -1 0 -6 6 1.24
 -1 0 -6 7.36 1.32
 -1 0 -6 4.29 0.7
 -1 0 -7 0.13 1.05
 -1 0 -7 -0.1 0.92
 -1 0 -7 -0.72 0.95
 -1 0 -8 762.73 30.5
 -1 0 -8 778.15 30.62
 -1 0 -9 0.32 0.78
 -1 0 -10 232.03 9.5
 1 -1 -10 333.9 13.38
 1 1 -10 325.74 13.41
 1 -1 -10 327.31 13.41
 1 1 -10 360.09 13.49
 1 -1 -10 325.41 13.47
 1 1 -10 331.98 13.49
 1 -1 -9 60.03 3.39
 1 -1 -9 62.52 3.44
 1 1 -9 60.2 3.41
 1 1 -9 65.67 3.59
 1 -1 -9 61.86 3.52
 1 -1 -9 57.16 3.11
 1 -1 -8 53.73 3.39
 1 -1 -8 58.08 3.44
 1 1 -8 55.34 3.42
 1 -1 -8 57.94 3.25
 1 -1 -8 58.43 3.59
 1 1 -8 55.77 3.52
 1 -1 -7 0.49 1.08
 1 1 -7 0.98 1
 -1 -1 7 1.3 0.64
 -1 1 7 2.86 0.78
 1 1 -7 -0.22 0.57
 1 -1 -7 0.24 0.99
 1 -1 -7 0.76 0.91
 1 1 -7 0.76 0.99
 1 -1 -7 0.6 0.99
 1 -1 -7 1.53 0.75
 1 1 -7 2.16 0.71
 1 -1 -6 124.62 5.73
 1 1 -6 125.61 5.74
 1 1 -6 119.19 5.58
 1 -1 -6 124.58 5.51
 -1 1 6 116.63 5.67
 -1 -1 6 120.74 5.73
 1 -1 -5 102.87 4.5
 1 1 -5 100.39 4.55
 1 1 -5 104.23 4.63
 1 -1 -5 97.24 4.59
 1 1 -5 96.08 4.24
 -1 1 5 101.4 4.62
 -1 -1 5 93.57 4.57
 1 -1 -4 903.49 35.06
 1 1 -4 886.4 35.13
 1 -1 -4 937.26 35.19
 1 1 -4 926.67 35.17
 1 -1 -4 910.33 34.93
 1 1 -4 931.12 34.93
 -1 -1 4 900.12 35.18
 -1 1 4 894.73 35.18
 1 -1 -3 118.92 4.86
 1 1 -3 114.25 4.9
 1 1 -3 117.47 4.91
 1 -1 -3 118.7 4.92
 1 -1 -3 123.26 4.77
 -1 1 3 118.27 4.93
 1 1 -3 111.73 4.88
 1 -1 -3 121.7 4.9
 -1 -1 3 112.96 4.91
 -1 1 2 999.58 37.41
 -1 -1 2 986.61 37.41
 1 1 -2 968.99 37.37
 1 -1 -2 965.73 37.37
 1 -1 -2 982.55 37.38
 1 1 -2 999.2 37.39
 1 -1 -2 963.03 37.39
 1 1 -1 3959.92 149.57
 1 -1 -1 3974.6 149.57
 1 -1 -1 4056.71 149.57
 1 1 -1 3812.06 149.56
 -1 1 0 186.76 1.21
 -1 -1 0 0.05 0.41
 -1 1 0 172.78 1.23
 -1 -1 0 -0.03 0.4
 1 1 0 185.06 1.2
 1 -1 0 188.53 1.23
 -1 1 0 175.42 1.2
 1 1 0 189.11 1.19
 1 -1 0 195.74 1.2
 -1 -1 0 -0.02 0.42
 -1 1 0 0.08 0.45
 -1 1 -1 909.93 33.56
 -1 -1 -1 891.89 33.56
 1 1 1 868.47 33.56
 1 -1 1 898.74 33.57
 -1 -1 -1 864.5 33.43
 -1 1 -1 884.16 33.54
 -1 1 -1 893.53 33.49
 -1 1 -2 1649.16 60.74
 -1 -1 -2 1667.44 60.84
 -1 -1 -2 1570.26 60.68
 -1 1 -2 1617.47 60.72
 -1 -1 -2 1572.74 60.82
 -1 1 -2 1609.75 60.83
 1 -1 2 1617.13 60.83
 1 1 2 1606.17 60.83
 1 1 2 1556.43 60.58
 -1 1 -2 1591.97 60.65
 -1 -1 -2 1589.85 60.83
 -1 1 -2 1624.17 60.84
 -1 -1 -2 1669.97 60.84
 -1 -1 -3 404.31 15.21
 -1 1 -3 403.16 15.36
 -1 -1 -3 397.52 15.35
 -1 1 -3 380.53 15.02
 -1 -1 -3 412 15.4
 -1 1 -3 409.59 15.39
 1 -1 3 391.94 15.37
 1 1 3 404.24 15.38
 -1 -1 -3 367.4 15.3
 1 -1 4 113.29 5.04
 1 1 4 110.97 5.03
 -1 -1 -4 115.77 5.05
 -1 1 -4 111.74 5.02
 -1 1 -4 111.72 4.94
 -1 -1 -4 117.28 4.83
 -1 1 -4 113.71 4.94
 -1 -1 -4 128.07 5.01
 1 -1 5 61.97 3.29
 1 1 5 61.38 3.27
 -1 -1 -5 63.24 3.3
 -1 1 -5 65.52 3.32
 -1 1 -5 68.51 3.21
 -1 -1 -5 62.18 3.01
 -1 1 -5 66.02 3.18
 -1 -1 -5 68.23 3.19
 -1 -1 -6 0.08 0.43
 -1 1 -6 0.08 0.38
 -1 -1 -6 0.11 0.97
 -1 1 -6 1.11 1.04
 -1 -1 -6 0.3 0.9
 -1 1 -6 0.7 0.52
 1 1 6 -0.11 0.63
 1 -1 6 -0.34 0.63
 -1 1 -6 1.3 0.95
 -1 -1 -6 0.53 1.04
 -1 -1 -6 -0.21 1.03
 -1 1 -6 0.32 1.03
 -1 1 -6 0.33 0.62
 -1 -1 -6 1.3 0.69
 -1 -1 -7 0.13 0.64
 -1 1 -7 0.52 0.68
 -1 1 -7 0.69 0.93
 -1 -1 -7 0.22 1
 -1 -1 -7 1.37 1.09
 -1 -1 -7 0.35 0.95
 -1 1 -7 0.39 1
 -1 -1 -7 0.9 1.04
 -1 1 -7 0.13 1
 -1 -1 -7 2.25 1.05
 -1 1 -8 13.89 1.66
 -1 -1 -8 13.17 1.61
 -1 1 -8 13.9 1.65
 -1 -1 -8 14.28 1.65
 -1 -1 -8 13.92 1.52
 -1 -1 -8 15.76 1.7
 -1 1 -8 12.95 1.55
 -1 1 -9 240.06 10.29
 -1 -1 -9 246.57 10.31
 -1 -1 -9 243.26 10.29
 -1 -1 -9 239.71 10.41
 -1 1 -9 238.87 10.39
 -1 -1 -10 27.44 1.74
 -1 1 -10 30.01 1.76
 -1 -1 -10 27.87 1.71
 -1 1 -10 30.32 1.83
 -1 -1 -10 32.47 1.85
 1 2 -10 83.51 3.8
 1 -2 -10 84.99 3.81
 1 -2 -10 77.15 3.68
 1 2 -10 87.15 3.87
 1 -2 -10 78.03 3.83
 1 2 -10 82.71 3.86
 1 2 -9 5.34 1.04
 1 -2 -9 4.44 0.98
 1 -2 -9 3.46 0.91
 1 2 -9 5.85 1.13
 1 -2 -9 3.61 1
 1 2 -9 5.01 1.08
 1 -2 -9 3.96 1.05
 1 -2 -8 105.3 5.17
 1 -2 -8 98.63 5.17
 1 2 -8 115.55 5.44
 1 2 -8 104.68 5.27
 1 -2 -8 105.42 5.26
 1 -2 -8 96.19 5.3
 1 2 -8 107.67 5.43
 1 -2 -7 140.41 6.6
 1 2 -7 145.76 6.75
 1 -2 -7 140.54 6.66
 1 -2 -7 139.51 6.65
 1 -2 -7 140.13 6.66
 1 2 -7 136.09 6.42
 1 2 -7 143.77 6.59
 1 -2 -7 140.53 6.66
 1 2 -7 147.72 6.69
 1 -2 -7 145.98 6.69
 1 2 -7 148.81 6.71
 1 -2 -7 129.01 6.68
 1 2 -7 142.29 6.79
 1 2 -6 10.9 1.43
 1 -2 -6 11.7 1.4
 1 2 -6 10.84 1.4
 1 -2 -6 13.44 1.5
 1 -2 -6 12.42 1.29
 1 2 -6 13.28 1.31
 1 2 -6 12.54 1.27
 1 -2 -6 12.62 1.49
 1 -2 -6 10.72 1.35
 -1 -2 6 12.4 1.29
 -1 2 6 10.82 1.22
 1 -2 -5 21.03 1.53
 1 2 -5 19.83 1.49
 1 2 -5 19.15 1.21
 1 2 -5 18.48 1.44
 -1 2 5 17.91 1.44
 -1 -2 5 20.62 1.49
 1 -2 -4 217.41 9.12
 1 2 -4 228.09 9.14
 1 -2 -4 239.3 9.05
 1 2 -4 225.78 9.16
 -1 2 4 216.06 9.13
 -1 -2 4 213.85 9.12
 -1 2 3 362.89 13.79
 -1 -2 3 363.8 13.79
 1 -2 -3 340.8 13.73
 1 2 -3 356.44 13.76
 1 2 -3 374.15 13.79
 1 -2 -3 395.25 13.82
 -1 2 3 332.26 13.41
 1 2 -2 5118.82 196.55
 -1 2 2 5163.81 196.58
 -1 -2 2 5357.29 196.6
 1 -2 -2 4981.68 196.54
 1 2 -2 5327.91 196.58
 1 -2 -2 4927.13 196.56
 1 2 -2 5478.14 196.56
 1 2 -1 221.8 8.82
 -1 -2 1 234.98 8.84
 -1 2 1 231.05 8.84
 1 -2 -1 243.21 8.83
 1 -2 -1 220.71 8.83
 1 2 -1 231.28 8.83
 1 2 -1 219.86 8.91
 1 2 0 0.42 0.33
 1 2 0 0.13 0.17
 -1 -2 0 0.29 0.15
 -1 2 0 0.29 0.17
 1 -2 0 0.31 0.17
 -1 2 0 0.37 0.18
 -1 -2 0 0.11 0.17
 -1 2 0 0.3 0.27
 1 2 0 0.1 0.31
 -1 -2 0 0.28 0.24
 1 2 1 1018.62 40.08
 1 2 1 1007.86 40.16
 1 -2 1 1105.77 40.16
 1 2 1 1057.76 40.15
 -1 2 -1 1059.67 40.14
 -1 -2 -1 1012.78 40.14
 -1 2 -1 1080.64 40.24
 -1 -2 -1 1113.9 40.24
 -1 2 -1 1067.04 40.03
 -1 -2 -1 1099.04 40.16
 -1 2 -1 1037.55 40.15
 -1 -2 -2 233.6 9.47
 -1 2 -2 252.88 9.49
 -1 2 -2 241.8 9.4
 1 -2 2 245.54 9.48
 1 2 2 244.18 9.47
 -1 2 -2 238.62 9.45
 -1 -2 -2 211.21 9.42
 -1 -2 -2 255.67 9.54
 -1 2 -2 259.77 9.49
 -1 2 -3 291.02 11.49
 -1 -2 -3 298.12 11.51
 -1 2 -3 291.13 11.26
 1 -2 3 288.42 11.49
 1 2 3 282.66 11.48
 -1 -2 -3 282.2 11.45
 -1 2 -3 293.5 11.47
 -1 -2 -3 295.38 11.51
 -1 -2 -3 290.72 11.26
 -1 -2 -4 35.01 1.74
 -1 -2 -4 37.61 2.01
 -1 2 -4 37.22 2.01
 -1 -2 -4 33.64 1.92
 1 2 4 35.26 2
 1 -2 4 35.64 1.99
 -1 2 -5 147.81 6.55
 1 -2 5 154.7 6.66
 1 2 5 144.49 6.6
 -1 2 -5 155.39 6.5
 -1 2 -5 151.61 6.66
 -1 -2 -5 149.3 6.65
 -1 -2 -6 202.34 9.09
 -1 2 -6 209.05 9.14
 -1 2 -6 207.97 9.09
 -1 -2 -6 200.12 9.05
 -1 -2 -6 202.18 9.03
 1 2 6 201.52 9.06
 1 -2 6 210.76 9.12
 -1 2 -6 207.66 8.94
 -1 -2 -6 211.76 9.1
 -1 2 -6 208.55 9.1
 -1 2 -6 219.55 8.85
 -1 2 -6 214.35 8.99
 -1 -2 -6 213.12 9.09
 -1 -2 -7 77.39 4.15
 -1 2 -7 79.15 4.16
 -1 -2 -7 74.43 4.09
 -1 2 -7 75.21 4.02
 -1 2 -7 74.01 3.94
 -1 -2 -7 76.81 4.2
 -1 2 -7 77.94 4.23
 -1 2 -7 77.47 4.18
 -1 -2 -7 71.33 4.11
 -1 -2 -7 77.56 4.11
 -1 -2 -8 453.23 17.93
 -1 2 -8 439.68 17.68
 -1 2 -8 436.77 17.86
 -1 -2 -8 422.18 17.82
 -1 -2 -8 426.13 17.86
 -1 2 -8 440.86 17.94
 -1 -2 -8 433.81 17.74
 -1 -2 -9 736.5 28.93
 -1 2 -9 741.83 29.01
 -1 -2 -9 740.81 28.94
 -1 2 -9 760.87 28.98
 -1 -2 -9 714.12 29.01
 -1 2 -9 721.18 29.03
 -1 -2 -9 734.68 28.74
 -1 -2 -10 39.9 2.14
 -1 2 -10 45.5 2.26
 -1 -2 -10 41.78 2.23
 -1 2 -10 42.63 2.24
 -1 -2 -10 42.78 2.19
 -1 2 -10 44.13 2.21
 1 3 -10 28.36 1.66
 1 -3 -10 29.3 1.6
 1 3 -10 31.22 1.62
 1 -3 -10 28.42 1.64
 1 3 -10 28.42 1.62
 1 -3 -9 35.59 2.25
 1 3 -9 37.96 2.4
 1 -3 -9 35.14 2.28
 1 -3 -9 35.27 2.31
 1 3 -9 39.43 2.39
 1 -3 -9 39.44 2.48
 1 3 -9 39.44 2.46
 1 -3 -8 0.89 1.1
 1 3 -8 -0.76 0.99
 1 -3 -8 -1.29 1.01
 1 3 -8 0.7 0.98
 1 -3 -8 0.11 0.85
 1 3 -8 0.5 0.89
 1 -3 -8 -0.12 0.88
 1 -3 -8 0.24 0.9
 1 -3 -7 2.6 1.07
 1 -3 -7 2.45 0.83
 1 3 -7 3.03 0.87
 1 3 -7 3.15 1.12
 1 -3 -7 3.39 1.1
 1 3 -7 3.31 1.21
 1 -3 -7 3.59 1.14
 1 3 -7 2.11 0.78
 1 -3 -7 1.82 1.06
 -1 -3 7 1.63 0.96
 1 3 -7 3.75 1.13
 1 -3 -7 2.82 1.04
 1 -3 -6 189.43 8.92
 1 3 -6 215.61 9.03
 1 -3 -6 205.2 8.97
 -1 -3 6 201.7 8.9
 1 -3 -6 212.78 8.96
 1 3 -6 208.62 8.91
 1 3 -6 219.27 9.07
 1 -3 -6 193.86 8.84
 1 -3 -6 217.23 9.07
 1 -3 -6 214.01 8.97
 1 3 -6 204.89 8.91
 -1 3 6 191.14 8.86
 -1 -3 6 208.41 8.94
 1 3 -5 0.73 0.54
 1 -3 -5 0.9 0.58
 1 3 -5 1.3 0.4
 1 3 -5 0.62 0.6
 -1 3 5 0.58 0.5
 -1 -3 5 1.67 0.61
 1 3 -4 601.63 22.97
 1 -3 -4 601.83 22.99
 1 3 -4 594.35 23.09
 -1 -3 4 567.59 22.97
 -1 3 4 580.92 22.96
 1 3 -3 1156.24 41.76
 1 -3 -3 1220.74 41.8
 1 3 -3 1106.26 41.69
 -1 3 3 1001.71 41.48
 -1 -3 3 1074.33 41.74
 -1 3 3 1108.51 41.76
 1 -3 -2 725.27 27.3
 1 3 -2 717.74 27.3
 1 3 -2 728.49 27.39
 -1 3 2 701.79 27.27
 1 -3 -2 678.83 27.27
 -1 -3 2 733.31 27.31
 -1 3 2 696.89 27.29
 1 3 -2 734.03 27.29
 1 3 -1 2302.61 80.49
 1 -3 -1 2505.26 80.25
 -1 -3 1 2366.38 80.27
 1 3 -1 2374.87 80.25
 -1 3 1 2441.5 80.27
 -1 3 1 2432.08 80.44
 1 -3 -1 2452.59 80.27
 1 3 -1 2436.01 80.26
 1 3 0 1.38 0.44
 1 3 0 1.49 0.16
 -1 -3 0 1.52 0.16
 -1 3 0 1.35 0.16
 -1 3 0 1.64 0.16
 -1 -3 0 1.69 0.16
 -1 3 0 1.54 0.33
 -1 -3 0 1.97 0.33
 1 3 0 1.41 0.37
 -1 3 0 1.62 0.43
 -1 3 -1 36.21 1.61
 1 3 1 31.91 1.54
 1 -3 1 33.38 1.43
 1 3 1 33.58 1.42
 -1 -3 -1 32 1.41
 -1 3 -1 31.24 1.41
 -1 3 -1 34.03 1.43
 -1 -3 -1 32.71 1.42
 1 3 1 32.33 1.46
 -1 -3 -1 28.93 1.53
 1 3 2 0.95 0.31
 -1 3 -2 0.26 0.35
 1 3 2 0.92 0.36
 1 -3 2 0.54 0.3
 -1 3 -2 1.11 0.36
 -1 -3 -2 0.67 0.3
 -1 -3 -2 0.93 0.33
 -1 3 -2 0.43 0.33
 -1 3 -2 1.52 0.43
 -1 -3 -2 0.8 0.42
 1 3 2 0.6 0.17
 -1 3 -3 333.71 13.23
 1 -3 3 333.12 13.34
 1 3 3 338.63 13.35
 -1 3 -3 345.85 13.34
 -1 -3 -3 345.06 13.34
 -1 3 -4 1099.29 41.87
 -1 -3 -4 1112.84 42.2
 -1 3 -4 1112.95 42.19
 1 -3 4 1091.19 42.21
 1 3 4 1061.71 42.18
 1 -3 5 8.57 0.99
 1 3 5 6.99 0.93
 -1 3 -5 6.66 0.92
 -1 3 -5 5.77 0.82
 -1 3 -5 7.43 0.92
 -1 -3 -5 7.48 0.94
 -1 3 -6 371.62 15.1
 -1 -3 -6 368.79 15.08
 -1 -3 -6 370.82 15.12
 -1 -3 -6 358.01 15.04
 -1 3 -6 373.09 15.04
 1 3 6 354.8 15.03
 1 -3 6 368.74 15.08
 -1 -3 -6 382.98 15.17
 -1 3 -6 366.2 15.05
 -1 -3 -6 361.02 15.04
 -1 3 -6 356.26 15
 -1 -3 -6 356.34 15
 -1 -3 -7 3.37 1.06
 -1 3 -7 5.4 1.17
 -1 -3 -7 8.57 1.35
 1 -3 7 5.7 1.17
 -1 3 -7 5.84 1.24
 -1 -3 -7 5.35 1.27
 -1 -3 -7 6.28 1.27
 -1 3 -7 5.77 1.01
 -1 3 -7 5.22 1.01
 -1 -3 -7 6.38 1.04
 -1 3 -7 6.42 1.27
 -1 -3 -7 9.16 1.47
 -1 -3 -8 -0.12 0.91
 -1 3 -8 0.37 0.94
 -1 3 -8 0.36 0.86
 -1 -3 -8 0.46 0.92
 -1 -3 -8 0.35 0.88
 -1 3 -8 -0.09 0.81
 -1 -3 -8 0.49 0.89
 -1 3 -8 0.8 0.94
 -1 -3 -8 1.03 0.91
 -1 -3 -8 0.47 0.84
 -1 -3 -9 7.78 1.02
 -1 3 -9 6.22 1.06
 -1 -3 -9 6.26 1.05
 -1 -3 -9 6.85 1
 -1 3 -9 6.06 1.03
 -1 3 -9 7.25 1.03
 -1 -3 -9 4.72 0.91
 -1 -3 -10 2.23 0.53
 -1 3 -10 0.77 0.44
 -1 -3 -10 1.61 0.45
 -1 3 -10 1.6 0.47
 -1 -3 -10 1.22 0.4
 -1 3 -10 1.37 0.49
 1 4 -10 8.2 0.74
 1 -4 -9 24.16 1.64
 1 4 -9 28.54 1.94
 1 4 -9 27.47 1.81
 1 -4 -9 27.04 1.8
 1 -4 -9 27.54 1.9
 1 -4 -9 27.02 1.83
 1 4 -9 32.69 1.95
 1 -4 -8 9.63 1.35
 1 -4 -8 7.71 1.26
 1 4 -8 9.2 1.35
 1 -4 -8 10.54 1.26
 1 4 -8 9.45 1.36
 1 4 -8 9.49 1.3
 1 -4 -8 11.58 1.33
 1 -4 -8 10.01 1.4
 1 -4 -7 19.24 1.78
 1 4 -7 21.49 1.8
 1 -4 -7 17.58 1.7
 1 4 -7 20.01 1.87
 1 -4 -7 20.27 1.87
 -1 -4 7 18.5 1.79
 1 4 -7 17.91 1.81
 1 -4 -7 18.47 1.84
 1 -4 -7 17.03 1.86
 -1 -4 7 17.87 1.67
 1 -4 -7 16.45 1.59
 1 4 -7 16.82 1.62
 1 -4 -6 -0.12 0.96
 1 -4 -6 0.47 0.96
 -1 -4 6 1.36 0.5
 -1 4 6 2.18 0.59
 1 -4 -6 0.78 0.98
 -1 -4 6 1.02 1.09
 1 4 -6 0.59 0.66
 1 -4 -6 1.95 1.06
 1 4 -6 1.18 0.92
 1 -4 -6 -0.4 0.96
 1 4 -6 -0.39 1.04
 1 -4 -6 -0.31 0.6
 1 4 -6 -0.3 0.58
 1 4 -6 0.99 1.05
 1 4 -5 86.5 4.15
 1 -4 -5 95.96 4.24
 1 4 -5 89.67 4.36
 -1 4 5 82.19 4.12
 -1 -4 5 87.42 4.18
 1 -4 -4 606.74 24.06
 1 4 -4 633.29 24.07
 -1 -4 4 629.32 24.09
 -1 4 4 603.5 24.06
 -1 4 3 670.03 26.64
 1 4 -3 731.45 26.87
 1 -4 -3 728.86 26.79
 1 4 -3 702.3 26.76
 -1 4 3 710.72 26.64
 -1 -4 3 703.27 26.78
 -1 4 3 634.8 26.73
 1 4 -2 50.53 2.39
 -1 4 2 55.43 2.31
 -1 -4 2 51.73 2.19
 -1 4 2 50.07 2.18
 -1 4 2 48.27 2.24
 1 4 -2 50.18 2.17
 1 -4 -2 46.29 2.17
 -1 4 1 4346.99 5.84
 1 4 -1 4750.49 5.88
 -1 4 1 4667.54 12.19
 1 4 -1 5087.42 13.46
 -1 4 1 4350.31 5.98
 -1 4 1 4572.09 5.88
 -1 -4 1 4791.85 6
 -1 4 1 4777.99 5.96
 -1 4 1 4851.67 10.9
 -1 4 1 5096.08 12.47
 -1 -4 0 35.77 1.67
 -1 4 0 40.36 1.76
 -1 4 0 35.73 1.83
 -1 4 0 37.3 1.86
 1 4 0 36.75 1.82
 1 4 1 33.62 1.14
 1 -4 1 33.5 1.14
 -1 4 -1 34.67 1.13
 1 4 1 34.36 1.13
 1 -4 1 36.61 1.14
 1 4 1 38.41 1.38
 1 4 1 34.21 1.11
 -1 -4 -1 37.65 1.44
 1 4 1 38.31 1.51
 -1 4 -1 34.23 1.48
 1 4 2 39.3 1.89
 1 -4 2 45.64 1.93
 -1 4 -2 43.46 1.9
 -1 -4 -2 37.94 1.88
 -1 4 -2 47.45 2.18
 1 4 2 40.4 1.95
 -1 4 -2 46.22 2.1
 1 4 2 40.91 1.82
 -1 -4 -3 13.91 0.97
 -1 4 -3 15.67 1.01
 1 -4 3 14.86 1
 1 4 3 12.74 0.96
 -1 4 -3 15.09 1.02
 -1 4 -4 23.27 1.52
 -1 -4 -4 21.48 1.48
 1 -4 4 24.21 1.53
 1 4 4 25.57 1.56
 -1 4 -4 26.09 1.43
 1 4 5 155.11 6.98
 1 -4 5 157.33 7
 -1 4 -5 155.37 7.11
 -1 4 -5 156.77 6.99
 -1 -4 -5 180.26 7.1
 -1 -4 -6 184.06 8.03
 -1 4 -6 169.16 7.74
 -1 -4 -6 175.05 7.78
 -1 -4 -6 184.54 7.98
 -1 -4 -6 174.7 7.93
 -1 4 -6 181.39 7.94
 -1 4 -6 169.99 7.76
 -1 -4 -6 174.3 7.79
 -1 -4 -6 175.64 7.85
 -1 4 -6 175.79 7.86
 1 -4 6 175.02 7.82
 1 4 6 175.15 7.81
 1 -4 7 542.27 22.07
 -1 -4 -7 543.14 22.17
 -1 -4 -7 560.58 22.28
 -1 -4 -7 534.31 22.04
 -1 4 -7 569.85 22.19
 -1 4 -7 551.65 22.05
 -1 -4 -7 558.94 22.06
 -1 -4 -7 538.31 22.18
 1 -4 8 2.41 0.86
 -1 -4 -8 1.69 0.9
 -1 -4 -8 1.9 0.86
 -1 4 -8 1.75 0.87
 -1 -4 -8 2.18 0.86
 -1 -4 -8 2.55 0.99
 -1 4 -8 2.41 1.01
 -1 4 -8 2.17 0.96
 -1 -4 -8 2.3 0.99
 -1 -4 -9 0.97 0.7
 -1 -4 -9 0.32 0.63
 -1 4 -9 0.39 0.65
 -1 -4 -9 -0.07 0.62
 -1 4 -9 0.41 0.63
 -1 -4 -9 0.45 0.69
 -1 4 -9 -0.22 0.63
 1 -5 -9 3.68 0.81
 1 5 -9 4.05 0.8
 1 -5 -8 2.7 0.87
 1 5 -8 1.69 0.74
 1 5 -8 -0.82 0.89
 1 -5 -8 0.55 0.75
 1 -5 -8 0.92 0.83
 1 5 -8 1.62 0.85
 1 -5 -8 -0.23 0.81
 -1 -5 7 31.99 2.38
 1 -5 -7 31.99 2.38
 1 -5 -7 33.73 2.34
 1 5 -7 33.86 2.26
 1 -5 -7 30.6 2.2
 1 5 -7 31.95 2.35
 -1 -5 6 92.15 4.66
 1 5 -6 86.55 4.42
 1 5 -6 88.31 4.48
 1 -5 -6 88 4.64
 1 5 -6 87.02 4.56
 1 -5 -5 40.55 2.67
 1 -5 -5 48.29 2.81
 1 -5 -5 44.35 2.74
 1 -5 -5 42.5 2.36
 1 5 -5 42.06 2.36
 -1 -5 5 40.77 2.71
 -1 -5 4 349.63 14.26
 -1 5 4 343.17 14.24
 1 5 -4 367.31 14.63
 1 -5 -4 373.92 14.29
 1 5 -4 370.25 14.26
 -1 5 3 2331.4 90.73
 -1 -5 3 2420.2 90.75
 -1 5 3 2400.7 90.79
 1 5 -3 2314.58 90.99
 -1 5 3 2362.86 90.71
 1 -5 -3 2462.08 90.76
 1 5 -3 2394.72 90.72
 -1 -5 2 4.04 0.35
 -1 5 2 3.7 0.35
 1 5 -2 4.17 0.64
 -1 5 2 3.57 0.48
 -1 5 2 3.33 0.49
 -1 5 1 268.09 10.11
 -1 5 1 245.05 10.21
 -1 5 1 253.92 10.26
 -1 5 0 12.32 0.94
 -1 5 0 13.2 0.81
 1 5 0 10.58 0.88
 -1 5 0 11.61 0.93
 1 5 0 11.1 0.93
 1 5 1 3.19 0.5
 -1 5 -1 3.09 0.55
 1 5 1 4.72 0.6
 -1 5 -1 3.81 0.56
 -1 5 -2 124.86 4.95
 1 5 2 118.86 4.73
 -1 5 -2 110.26 4.8
 1 -5 2 104.98 4.44
 1 5 2 107.94 4.46
 -1 5 -3 4.65 0.65
 1 5 3 5.25 0.57
 1 -5 3 4.67 0.54
 -1 5 -3 5.81 0.57
 -1 -5 -3 5.94 0.59
 -1 5 -4 306.7 11.76
 1 5 4 273.2 11.67
 1 -5 4 282.78 11.7
 -1 5 -4 303.94 11.71
 -1 -5 -4 290.86 11.7
 -1 5 -5 292.17 12.48
 -1 -5 -5 317.53 12.62
 -1 -5 -5 303.85 12.43
 -1 -5 -5 313.36 12.57
 -1 -5 -5 277.75 12.14
 -1 -5 -6 9.57 1.42
 -1 -5 -6 9.38 1.48
 -1 5 -6 7.97 1.2
 1 -5 6 11.01 1.48
 -1 5 -6 11.22 1.43
 -1 -5 -7 360.88 15.28
 -1 5 -7 387.1 15.36
 -1 5 -7 383.14 15.44
 -1 -5 -7 372.58 15.41
 -1 5 -7 380.17 15.48
 -1 -5 -7 375.16 15.62
 1 -5 7 377.12 15.59
 -1 5 -8 0.09 0.75
 -1 -5 -8 0.55 0.75
 -1 5 -8 0.08 0.74
 -1 5 -8 -0.43 0.8
 -1 -5 -8 -0.17 0.75
 1 -5 8 -0.09 0.77
 -1 -5 -8 0.21 0.76
 -1 -5 -8 0.22 0.81
 -1 5 -9 91.03 4.18
 -1 -5 -9 99.53 4.39
 1 6 -9 1.43 0.5
 1 -6 -9 2.71 0.68
 1 6 -8 15.92 1.43
 1 -6 -8 19.14 1.61
 1 -6 -7 16.99 1.73
 -1 -6 7 18.26 1.74
 1 -6 -7 21.48 1.87
 1 6 -7 16.88 1.65
 1 6 -6 188.04 8.46
 -1 -6 6 194.81 8.73
 1 6 -6 196.99 8.45
 1 -6 -6 192.04 8.69
 1 -6 -5 15.89 1.68
 1 -6 -5 16.14 1.7
 1 -6 -5 15.9 1.63
 1 6 -5 15.3 1.53
 1 6 -4 18.83 1.56
 1 6 -3 40.38 2.26
 -1 6 3 39.12 2.07
 -1 6 2 243.52 10.04
 1 6 -2 258.55 10.24
 -1 6 2 241.28 9.84
 -1 6 2 254.75 9.99
 -1 6 1 117.52 4.91
 -1 6 1 113.51 4.61
 -1 6 1 102.84 4.79
 -1 6 0 1346.13 49.51
 -1 6 0 1348.47 49.48
 1 6 1 12.2 1.02
 -1 6 -1 12.23 1.07
 -1 6 -1 12.36 1.07
 1 6 2 65.53 3.19
 -1 6 -2 70.5 3.34
 -1 6 -3 53.63 2.81
 -1 -6 -4 91.18 4.64
 1 -6 4 100.55 4.8
 -1 6 -4 93.88 4.41
 -1 -6 -5 403.06 16.39
 -1 -6 -5 392.64 16.16
 -1 6 -5 386.67 16.34
 -1 -6 -5 410.42 16.42
 1 -6 6 221.12 9.54
 -1 -6 -6 206.84 9.44
 1 -6 7 0.12 0.85
 -1 -6 -7 1.12 0.94
 1 -6 8 0.09 0.67
 -1 -6 -9 15.73 1.2
 1 -7 -8 24.27 1.75
 1 -7 -8 25.81 1.82
 1 -7 -7 1.39 0.87
 1 -7 -7 0.22 0.84
 -1 -7 7 0.24 0.8
 1 7 -7 1.12 0.84
 1 -7 -6 210.84 9.36
 1 7 -6 211.61 9.23
 -1 -7 5 1425.76 54.11
 1 7 -5 1387.41 54.05
 1 -7 -5 1374.7 53.95
 1 -7 -5 1376.92 53.95
 1 -7 -5 1392.79 54.02
 -1 -7 4 1032.3 40.89
 1 -7 -4 1044.31 40.75
 1 7 -4 1056.92 40.88
 1 -7 -4 1080.1 40.89
 1 -7 -4 1021.51 40.8
 1 7 -3 349.81 13.9
 -1 7 3 332.21 13.6
 1 7 -2 61.47 3.15
 -1 7 2 58.58 2.99
 -1 7 2 57.1 2.87
 -1 7 1 26.49 1.75
 -1 7 1 28.07 1.73
 1 7 0 817.55 30.68
 -1 7 0 783.58 30.63
 -1 7 0 758.94 30.58
 1 7 1 213.53 8.51
 -1 7 -1 215.05 8.58
 -1 7 -2 88.65 4.12
 1 7 2 79.44 3.91
 1 -7 3 1.44 0.97
 -1 7 -3 -0.09 0.53
 -1 -7 -3 -0.2 0.99
 -1 -7 -3 0.52 0.99
 -1 -7 -4 1.14 0.98
 -1 -7 -4 1.8 1.02
 -1 7 -4 1.31 0.6
 -1 -7 -5 149.74 7.24
 -1 -7 -5 163.96 7.29
 -1 -7 -6 53.17 3.26
 -1 7 -6 53.63 3.08
 1 -7 6 51.32 3.29
 -1 -7 -7 2.25 0.88
 1 -7 7 0.79 0.84
 -1 -7 -8 3.68 0.85
 1 -7 8 4.2 0.81
 1 -8 -8 3.63 0.71
 1 -8 -8 2.5 0.63
 1 -8 -7 297.2 12.26
 -1 -8 7 307.68 12.39
 1 -8 -7 290.92 12.22
 1 8 -7 288.72 12.01
 1 -8 -6 144.22 6.74
 1 8 -6 145.86 6.73
 -1 -8 6 149.03 6.88
 -1 -8 5 57.79 3.57
 1 -8 -5 61.7 3.51
 1 -8 -5 63.23 3.58
 1 -8 -5 64.5 3.64
 -1 -8 4 129.72 6.41
 1 8 -4 141.81 6.43
 1 -8 -4 139.11 6.43
 1 -8 -4 143.1 6.48
 1 -8 -4 127.52 6.2
 -1 -8 3 0.22 0.96
 1 -8 -3 0.22 0.95
 -1 -8 3 -0.19 0.89
 1 -8 -3 -0.43 0.95
 -1 -8 2 37.28 2.46
 -1 8 2 44.73 2.47
 1 8 -2 41.95 2.54
 1 -8 -2 44.45 2.68
 1 -8 -2 38.93 2.55
 -1 -8 2 38.4 2.48
 -1 8 1 158.63 7.29
 -1 8 1 183.41 7.52
 -1 8 0 15.06 1.34
 -1 8 0 15.48 1.33
 1 8 0 13.7 1.33
 -1 -8 0 14.13 1.54
 1 8 1 73.35 3.58
 -1 -8 -1 64.22 3.6
 -1 -8 -1 67.04 3.64
 -1 8 -2 5.13 0.91
 -1 -8 -2 4.32 1.16
 -1 -8 -2 5.76 1.23
 -1 8 -3 976.8 38.6
 -1 -8 -3 994.3 38.68
 -1 -8 -3 992.03 38.69
 -1 -8 -4 480.54 19.04
 -1 8 -4 471.48 19
 -1 -8 -4 463.15 19.18
 -1 -8 -4 468 19.23
 -1 -8 -5 123.31 5.9
 -1 -8 -5 121.7 5.98
 1 -8 5 126.19 6.08
 -1 -8 -6 4.69 1.13
 -1 8 -6 3.42 1.03
 -1 -8 -7 28.5 1.93
 -1 -8 -7 23.11 1.81
 1 -8 7 23.97 1.85
 -1 -8 -8 10.23 0.99
 1 -9 -8 46.5 2.2
 1 -9 -7 35.74 2.16
 1 9 -7 38.92 2.1
 1 -9 -7 41.09 2.25
 1 -9 -6 257.59 11.28
 1 9 -6 279.97 11.44
 -1 -9 6 284.16 11.58
 -1 -9 5 122.43 5.94
 1 -9 -5 119.32 5.86
 1 -9 -5 121.58 5.9
 1 -9 -5 128.96 5.76
 -1 -9 4 39.53 2.66
 1 -9 -4 38.71 2.59
 1 -9 -4 34.56 2.57
 -1 -9 3 17.93 1.78
 1 9 -3 18.05 1.62
 1 -9 -3 19.6 1.82
 1 -9 -3 18.14 1.76
 1 -9 -2 88.15 4.63
 -1 9 2 89.78 4.55
 1 -9 -2 91.96 4.65
 -1 -9 2 98.83 4.63
 -1 -9 1 151.36 7.23
 1 -9 -1 168.52 7.26
 -1 9 1 161.63 7.23
 -1 -9 1 149.53 7.13
 1 -9 -1 167.14 7.17
 1 -9 0 4.59 1.13
 -1 -9 0 6.63 1.27
 1 9 0 7.79 1.09
 -1 9 0 7.18 1.06
 -1 -9 0 7.41 1.28
 1 -9 1 270.82 11.34
 -1 -9 -1 258.79 11.37
 -1 -9 -1 275.06 11.45
 -1 -9 -2 82.94 4.44
 -1 9 -2 86.13 4.44
 -1 -9 -2 85.66 4.46
 -1 9 -3 2.52 0.83
 1 -9 3 1.63 1.01
 -1 -9 -3 1.98 1.06
 -1 -9 -3 1.72 1.05
 1 -9 4 282.17 11.99
 -1 -9 -4 274.86 11.95
 -1 -9 -4 282.45 11.98
 1 -9 5 106.15 5.21
 -1 -9 -5 101.31 4.96
 -1 -9 -5 102.69 5.13
 -1 -9 -5 103.12 5.14
 -1 -9 -6 0.27 0.67
 1 -9 6 1.28 0.8
 -1 9 -6 -0.17 0.79
 -1 -9 -7 4.12 0.76
 -1 -9 -7 3.3 0.75
 -1 -9 -8 0.69 0.35
 1 10 -7 58.31 2.71
 1 -10 -7 64.94 2.86
 1 10 -6 410.68 15.97
 1 -10 -6 386.12 15.9
 1 -10 -5 68.73 3.6
 1 10 -5 67.58 3.69
 -1 -10 5 67.24 3.62
 1 -10 -4 1.86 0.94
 1 -10 -4 2.19 0.97
 -1 -10 4 0.11 0.78
 1 -10 -3 0.23 0.86
 1 -10 -3 -0.22 0.86
 -1 -10 3 -0.1 0.82
 -1 -10 2 -0.12 0.91
 1 -10 -2 -0.57 0.9
 -1 -10 2 1 0.93
 1 -10 -2 2.04 0.92
 1 -10 -1 96.43 5.05
 -1 -10 1 106.69 5.21
 -1 -10 1 107.49 5.08
 1 -10 -1 101.88 4.98
 1 -10 0 145.91 6.75
 -1 -10 0 147.26 6.84
 -1 10 0 140.63 6.8
 -1 -10 0 151.04 6.78
 -1 -10 -1 25.65 2.04
 -1 -10 -1 21.62 2.01
 1 -10 1 24.25 1.98
 -1 -10 -2 212.93 9.15
 1 -10 2 206.58 8.99
 -1 -10 -2 196.8 9.07
 1 -10 3 0.54 0.83
 -1 -10 -3 1.81 1.04
 -1 -10 -3 1.94 1.08
 1 -10 4 338.13 13.9
 -1 -10 -4 344.42 13.99
 -1 -10 -4 322.05 13.91
 1 -10 5 86.44 4.32
 -1 -10 -5 87.29 4.33
 -1 -10 -5 83.86 4.28
 -1 -10 -6 20.92 1.37
 -1 10 -6 22.24 1.49
 -1 -10 -6 17.74 1.46
 1 -10 6 19.3 1.52
 -1 -10 -7 10.53 0.89
 -1 -11 6 2.48 0.55
 1 11 -6 1.79 0.57
 1 -11 -6 1.85 0.52
 -1 -11 5 44.22 2.4
 1 11 -5 39.94 2.45
 -1 -11 4 0.28 0.7
 1 -11 -4 1.08 0.79
 1 -11 -3 1 0.81
 -1 -11 3 -0.11 0.78
 1 -11 -3 0.57 0.79
 1 -11 -2 8.62 1.28
 -1 -11 2 10.85 1.39
 1 -11 -2 11.37 1.31
 1 -11 -1 2.03 0.99
 -1 -11 1 3.34 1.04
 -1 -11 1 3.68 1
 1 -11 -1 2.43 0.86
 1 -11 0 389.84 15.49
 -1 -11 0 360.5 15.51
 -1 -11 0 379.07 15.44
 1 -11 1 34.13 2.28
 -1 -11 -1 32.5 2.37
 -1 -11 -1 32.43 2.3
 -1 -11 -2 14.33 1.5
 1 -11 2 12.71 1.39
 -1 -11 -2 13.23 1.44
 1 -11 3 21.03 1.69
 -1 -11 -3 21.42 1.83
 -1 -11 -3 21.71 1.8
 1 -11 3 21.07 1.62
 -1 -11 -4 27.16 1.92
 1 -11 4 29.69 1.85
 -1 -11 -4 25.91 1.92
 1 -11 4 26 1.82
 1 -11 5 61.93 2.93
 -1 -11 -5 59.76 3.1
 -1 11 -5 62.4 3.15
 1 -11 5 59.83 3.06
 -1 11 -6 17.34 1.08
 -1 -11 -6 14.73 1.1
 -1 -12 5 102.13 4.17
 1 12 -5 107.22 4.32
 -1 -12 4 3.89 0.72
 1 -12 -4 4.25 0.73
 -1 -12 3 0.4 0.66
 1 -12 -3 0.15 0.65
 1 12 -3 0.36 0.74
 1 -12 -2 72.18 3.57
 -1 -12 2 71.65 3.66
 1 -12 -2 69.91 3.41
 1 -12 -1 3.04 0.86
 -1 -12 1 3.76 0.92
 -1 -12 0 3.35 0.95
 1 -12 0 3.83 0.87
 -1 -12 0 2.41 0.78
 -1 -12 -1 2.04 0.85
 1 -12 1 2.34 0.81
 -1 -12 -1 2.53 0.82
 1 -12 2 18.51 1.44
 -1 -12 -2 15.26 1.47
 -1 -12 -2 16.75 1.43
 -1 -12 -3 145.33 6.22
 1 -12 3 137.3 5.98
 -1 -12 -3 136.94 6.1
 -1 -12 -4 20.66 1.39
 1 -12 4 16.44 1.16
 -1 12 -4 17.6 1.43
 -1 12 -5 3.04 0.57
 -1 -12 -5 3.11 0.54
 1 13 -4 31.97 1.66
 1 13 -3 7.27 0.86
 1 -13 -3 7.2 0.7
 -1 -13 3 7.82 0.78
 1 13 -2 0.87 0.64
 -1 -13 2 0.24 0.54
 1 -13 -2 0.5 0.47
 1 13 -1 0.06 0.59
 -1 -13 1 -0.4 0.57
 1 -13 -1 -0.33 0.52
 -1 -13 0 0.07 0.58
 1 -13 0 0.61 0.55
 -1 -13 -1 25.96 1.54
 1 -13 1 27.67 1.6
 -1 -13 -2 1.88 0.54
 -1 -13 -2 1.46 0.6
 1 -13 2 1.73 0.48
 -1 -13 -3 5.32 0.68
 -1 13 -3 6.25 0.82
 -1 13 -4 26.71 1.42
 2 0 -10 2.09 0.71
 2 0 -9 0.22 0.78
 2 0 -8 40.67 2.8
 2 0 -8 42.79 2.54
 2 0 -7 -0.22 0.59
 2 0 -7 -0.25 1.05
 2 0 -7 -0.23 0.97
 2 0 -7 -0.69 1.04
 2 0 -6 623.15 24.62
 2 0 -5 -0.07 0.46
 2 0 -4 2473.54 91.2
 2 0 -4 2360.12 90.82
 2 0 -3 0.1 0.22
 2 0 -3 0.29 0.44
 2 0 -3 0.21 0.19
 2 0 -2 7702.8 291.62
 2 0 -1 16.35 0.61
 2 0 -1 0.05 0.31
 2 0 0 441.83 16.58
 -2 0 0 426.22 16.55
 -2 0 -1 0.14 0.31
 2 0 1 0.23 0.29
 -2 0 -2 47.75 1.55
 -2 0 -2 51 1.65
 -2 0 -3 0.05 0.1
 -2 0 -3 -0.09 0.41
 -2 0 -4 4.22 0.56
 -2 0 -4 2.83 0.59
 -2 0 -5 -0.24 0.45
 -2 0 -5 -0.08 0.47
 -2 0 -6 183.13 7.98
 -2 0 -6 175.22 7.75
 -2 0 -6 179.29 7.88
 -2 0 -7 -0.12 0.96
 -2 0 -7 1.08 0.89
 -2 0 -8 475.06 19.33
 -2 0 -9 -0.09 0.75
 -2 0 -9 0.1 0.78
 -2 0 -10 14.28 1.11
 2 -1 -10 105.86 4.7
 2 1 -10 115.35 4.76
 2 -1 -10 103.45 4.61
 2 1 -10 102.73 4.68
 2 1 -10 108.94 4.78
 2 -1 -10 105.76 4.75
 2 1 -9 18.96 1.72
 2 -1 -9 19.31 1.7
 2 1 -9 19.48 1.83
 2 -1 -9 18.55 1.72
 2 1 -9 17.65 1.69
 2 -1 -9 17.76 1.48
 2 -1 -9 17.73 1.76
 2 -1 -8 0.54 0.93
 2 1 -8 0.14 1.03
 2 -1 -8 -0.14 1.1
 2 1 -8 -0.39 0.97
 2 -1 -8 0.13 0.97
 2 -1 -8 0.5 0.9
 2 1 -8 0.39 0.96
 -2 1 7 54.98 3.23
 -2 -1 7 52.97 3.18
 2 -1 -7 52.64 3.24
 2 1 -7 49.8 3.21
 2 -1 -7 50.48 3.33
 2 1 -7 59.66 3.48
 2 -1 -7 54.16 3.21
 2 -1 -7 54.67 3.2
 2 1 -7 50.84 3.12
 2 1 -7 49.66 3.03
 2 1 -7 51.67 3.08
 2 -1 -7 52.47 3.2
 2 -1 -7 53.32 3.14
 2 -1 -7 51.06 3.2
 2 1 -7 53.06 3.23
 2 1 -6 614.06 23.94
 2 -1 -6 593.28 23.9
 2 -1 -6 615.77 23.78
 2 1 -6 601.93 23.85
 -2 -1 6 595.01 23.94
 -2 1 6 587.13 23.91
 2 -1 -5 49.72 2.78
 2 1 -5 52.76 2.8
 2 -1 -5 54.23 2.73
 2 1 -5 53.63 2.79
 -2 -1 5 51.31 2.8
 -2 1 5 51.85 2.79
 2 -1 -4 179.1 7.39
 2 1 -4 193.59 7.42
 2 1 -4 173.92 7.34
 -2 1 4 171.88 7.38
 2 -1 -4 175.17 7.33
 -2 -1 4 180.9 7.4
 2 1 -4 170.54 6.99
 2 1 -4 176.2 7.38
 2 -1 -4 187.48 7.36
 2 1 -3 125.41 5.27
 2 -1 -3 133.35 5.3
 2 1 -3 125.53 5.25
 2 -1 -3 124.58 5.25
 -2 1 3 127.83 5.29
 -2 -1 3 128.26 5.3
 2 1 -3 129.65 4.99
 2 -1 -3 126.59 5.26
 2 1 -3 127.39 5.28
 2 1 -3 121.17 5.03
 -2 -1 2 406.9 15.19
 -2 1 2 395.44 15.19
 2 1 -2 417.4 15.17
 2 -1 -2 399.99 15.16
 2 -1 -2 382.91 15.17
 2 1 -2 389.72 15.15
 2 -1 -2 382.09 15.15
 2 -1 -2 375.26 15.04
 2 -1 -1 4815.16 8.97
 2 1 -1 4756.51 8.83
 2 -1 -1 4607.4 8.67
 2 -1 -1 4845.51 8.83
 2 1 -1 4823.58 8.77
 2 1 -1 5005 8.89
 2 1 0 372.86 2.33
 2 -1 0 384.13 2.35
 2 1 0 399.97 2.45
 2 -1 0 387.03 2.42
 -2 -1 0 362.06 2.25
 -2 -1 0 375.26 2.35
 -2 1 0 373.62 2.36
 2 1 0 363.24 1.73
 2 1 1 750.65 28.26
 2 -1 1 735.48 28.26
 -2 1 -1 740.95 28.25
 -2 -1 -1 733.6 28.25
 -2 1 -2 15.82 0.99
 -2 -1 -2 16.26 1
 2 1 2 15.79 0.78
 2 -1 2 17.87 1.03
 2 1 2 15.62 0.99
 -2 -1 -2 16.03 1
 -2 1 -2 15.33 0.97
 -2 -1 -2 16.27 1.01
 -2 1 -2 16.98 0.87
 -2 -1 -2 15.98 0.99
 -2 1 -2 17.13 0.91
 -2 -1 -2 15.84 0.78
 -2 -1 -3 10.6 0.88
 -2 1 -3 9.31 0.84
 -2 1 -3 9.32 0.55
 2 -1 3 8.72 0.83
 2 1 3 9.34 0.85
 -2 -1 -3 9.36 0.84
 -2 1 -3 10.22 0.86
 -2 -1 -3 10.32 0.86
 -2 1 -3 10.89 0.76
 -2 -1 -3 10.41 0.84
 -2 -1 -3 9.93 0.65
 -2 -1 -4 1078.05 41.39
 -2 1 -4 1086.9 41.57
 2 -1 4 1084.04 41.74
 2 1 4 1058.7 41.73
 -2 -1 -4 1033.2 41.65
 -2 1 -4 1049.36 41.67
 -2 1 -4 1144.89 41.7
 -2 -1 -4 1119.91 41.69
 -2 -1 -4 1083.5 41.71
 -2 1 -4 1092.49 41.72
 2 -1 5 15.97 1.38
 2 1 5 15.63 1.33
 -2 1 -5 16.88 1.24
 -2 -1 -5 15.29 1.26
 -2 1 -5 17.79 1.32
 -2 -1 -5 15.61 1.35
 -2 1 -5 14.78 1.33
 -2 1 -6 168.82 7.46
 -2 -1 -6 161.5 7.37
 -2 -1 -6 154.49 7.24
 -2 1 -6 159.58 7.05
 -2 1 -6 164.04 7.33
 -2 -1 -6 166.54 7.27
 2 -1 6 152.37 7.33
 2 1 6 162.21 7.37
 -2 1 -6 170.83 7.39
 -2 -1 -6 165.55 7.37
 -2 1 -6 157.96 7.12
 -2 -1 -6 165.38 7.4
 -2 1 -6 167.16 7.4
 -2 -1 -6 163.28 7.18
 -2 -1 -7 0.7 0.95
 -2 1 -7 0.53 1.02
 -2 -1 -7 1.31 1.14
 -2 -1 -7 -1.02 1.17
 -2 1 -7 0.25 0.98
 -2 1 -7 0.13 0.63
 -2 -1 -7 0.93 0.74
 -2 1 -7 0.71 0.94
 -2 -1 -7 0.13 0.97
 -2 -1 -7 0.66 0.99
 -2 -1 -8 8.78 1.34
 -2 1 -8 9.27 1.32
 -2 -1 -8 11.47 1.36
 -2 1 -8 4.89 1.18
 -2 -1 -8 6.14 1.19
 -2 1 -8 9.94 1.4
 -2 -1 -8 6.92 1.27
 -2 1 -9 0.68 0.74
 -2 -1 -9 1.25 0.78
 -2 -1 -9 0.1 0.73
 -2 1 -9 1.18 0.75
 -2 -1 -9 0.1 0.69
 -2 1 -9 0.4 0.74
 -2 1 -9 0.11 0.8
 -2 -1 -9 -0.11 0.81
 -2 1 -10 39.79 2.14
 -2 -1 -10 37.3 2.12
 -2 -1 -10 41.7 2.11
 -2 1 -10 41.75 2.14
 -2 -1 -10 38.84 2.09
 -2 1 -10 42 2.14
 2 2 -10 122.04 5.37
 2 -2 -10 121.53 5.37
 2 -2 -10 116.6 5.17
 2 -2 -10 120.58 5.29
 2 2 -10 125.74 5.32
 2 -2 -9 77.87 4.15
 2 2 -9 80.74 4.18
 2 -2 -9 75.79 3.93
 2 2 -9 79.1 4.08
 2 -2 -9 78.18 4.07
 2 -2 -9 79.59 4.03
 2 2 -9 82.12 4.15
 2 2 -8 4.06 1.17
 2 -2 -8 4.9 1.22
 2 2 -8 7.01 1.29
 2 -2 -8 4.76 1.18
 2 -2 -8 3.61 1.13
 2 2 -8 4.83 1.1
 2 -2 -8 3.79 1.1
 2 2 -7 101.51 5.15
 2 -2 -7 98.63 5.04
 2 2 -7 104.73 5.25
 2 -2 -7 101.37 5.24
 2 -2 -7 96.86 5
 2 2 -7 101.47 5.03
 2 -2 -7 102.13 5.06
 2 2 -7 99.34 5.03
 2 -2 -7 97.08 5.02
 2 -2 -7 101.42 5.11
 2 2 -7 102.66 5.11
 -2 -2 6 30.28 2.13
 -2 2 6 31.54 2.17
 2 2 -6 33.24 2.36
 2 2 -6 32.8 2.37
 2 -2 -6 35.59 2.45
 2 -2 -6 32.6 2.25
 2 2 -6 32.95 2.19
 2 -2 -6 31.3 2.15
 2 2 -6 31.01 2.14
 2 -2 -6 30.31 2.25
 2 -2 -6 35.24 2.35
 2 2 -6 30.9 2.26
 2 -2 -6 34.94 2.32
 -2 2 5 67.39 3.49
 -2 -2 5 67.32 3.49
 2 2 -5 67.93 3.5
 2 -2 -5 76.1 3.57
 2 2 -5 71.8 3.51
 2 2 -4 177.77 7.11
 2 -2 -4 181.06 7.13
 -2 2 4 159.23 7.08
 2 2 -4 170.07 7.07
 -2 -2 4 173.18 7.11
 2 -2 -4 164.85 7.04
 2 2 -4 159.41 6.73
 2 2 -4 174.52 6.74
 2 2 -4 172.37 7.13
 2 2 -3 543.72 21.59
 2 -2 -3 523.04 21.58
 -2 -2 3 568.37 21.67
 -2 2 3 571.65 21.67
 2 2 -3 563.12 21.64
 2 -2 -3 592.75 21.67
 2 2 -2 2029.93 79.62
 -2 -2 2 2140.02 79.66
 2 -2 -2 2212.46 79.64
 -2 2 2 2162.25 79.66
 2 2 -2 2098.31 79.63
 2 -2 -2 1965.15 79.61
 2 2 -2 2084.69 79.69
 -2 -2 1 5.39 0.46
 -2 2 1 6.22 0.48
 2 -2 -1 5.9 0.48
 2 2 -1 5.04 0.46
 2 2 -1 5.61 0.47
 2 -2 -1 5.03 0.47
 2 2 -1 5.2 0.5
 -2 2 0 327.63 12.44
 -2 -2 0 339.38 12.44
 2 2 0 327.25 12.44
 2 -2 0 331.35 12.45
 -2 2 0 335.64 12.54
 -2 -2 0 293.27 12.46
 2 2 0 314.25 12.37
 2 -2 0 325.83 12.43
 2 2 0 326.79 12.43
 -2 -2 -1 345.17 12.79
 -2 2 -1 333.21 12.78
 2 2 1 329.5 12.78
 2 -2 1 337.84 12.79
 -2 -2 -1 293.67 12.84
 -2 2 -1 320.59 12.82
 -2 -2 -1 327.92 12.84
 -2 2 -1 359.97 12.88
 -2 2 -2 216.11 8.58
 -2 -2 -2 222.67 8.6
 2 2 2 211.02 8.58
 2 -2 2 224.49 8.6
 -2 2 -2 225.26 8.59
 -2 -2 -2 222.8 8.59
 -2 2 -2 225.15 8.55
 -2 2 -2 220.28 8.42
 -2 2 -3 52.65 2.51
 -2 -2 -3 52.14 2.5
 -2 2 -3 47.65 2.24
 -2 2 -3 51.9 2.37
 2 2 3 50.67 2.11
 2 2 3 51.38 2.5
 2 -2 3 53.4 2.52
 -2 -2 -3 51.76 2.47
 -2 2 -3 52.26 2.47
 -2 -2 -3 55.5 2.55
 -2 -2 -3 53.53 2.52
 -2 2 -3 52.73 2.28
 -2 -2 -3 51.83 2.16
 2 2 4 81.8 3.9
 2 -2 4 85.23 3.92
 -2 -2 -4 85.42 3.88
 -2 2 -4 85.73 3.88
 -2 2 -4 82.78 3.86
 -2 -2 -4 88.19 3.93
 -2 2 -4 77.04 3.86
 -2 -2 -4 85.32 3.92
 2 -2 5 48.88 2.68
 2 2 5 45.56 2.64
 -2 2 -5 41.92 2.48
 -2 -2 -5 45.8 2.56
 -2 2 -5 47.39 2.56
 -2 2 -5 49.25 2.67
 -2 -2 -5 43.61 2.6
 -2 2 -6 44.3 2.8
 -2 -2 -6 45.39 2.76
 -2 2 -6 44.76 2.75
 -2 -2 -6 37.89 2.65
 2 -2 6 41.94 2.69
 2 2 6 44.19 2.73
 -2 2 -6 39.23 2.48
 -2 -2 -6 48.77 2.89
 -2 -2 -6 40.75 2.76
 -2 2 -6 45.71 2.82
 -2 2 -6 45.16 2.56
 -2 -2 -6 43.18 2.68
 -2 2 -6 39.78 2.62
 -2 -2 -7 3.79 1.17
 -2 2 -7 2.25 1.04
 -2 -2 -7 0.47 0.95
 -2 -2 -7 3.34 1.14
 -2 2 -7 3.24 1.11
 -2 -2 -7 2.49 1.08
 -2 2 -7 1.12 1.07
 -2 2 -7 1.18 0.67
 -2 -2 -7 1.32 0.75
 -2 2 -8 140.14 6.34
 -2 2 -8 134.07 6.43
 -2 -2 -8 130.28 6.41
 -2 -2 -8 132.66 6.31
 -2 -2 -8 139.48 6.52
 -2 2 -8 144.43 6.56
 -2 2 -9 31.42 2.14
 -2 -2 -9 28.02 2.09
 -2 -2 -9 31.9 2.08
 -2 2 -9 30.44 2.05
 -2 -2 -9 32.88 1.95
 -2 -2 -9 30.45 2.06
 -2 2 -9 28.26 2.03
 -2 2 -10 3.06 0.59
 -2 -2 -10 3.19 0.59
 -2 2 -10 3.32 0.6
 -2 -2 -10 2.71 0.56
 -2 -2 -10 3.6 0.59
 -2 2 -10 3.54 0.58
 2 3 -10 22.87 1.52
 2 3 -10 23.6 1.49
 2 -3 -10 26 1.55
 2 -3 -9 1.83 0.86
 2 3 -9 0.7 0.87
 2 -3 -9 1.59 0.83
 -2 -3 9 0.39 0.68
 2 3 -9 0.62 0.77
 2 -3 -9 1.07 0.69
 2 -3 -9 1.51 0.8
 2 3 -9 1.41 0.84
 2 -3 -8 1.54 0.96
 2 -3 -8 2.55 1.12
 2 3 -8 0.89 1.07
 2 3 -8 2.35 1.1
 2 -3 -8 2 1.04
 2 -3 -8 0.6 0.87
 2 -3 -8 2.04 0.95
 2 3 -8 2.28 1.03
 2 -3 -7 71.1 3.89
 2 3 -7 79.44 4.14
 2 3 -7 79.72 4.19
 2 -3 -7 67.08 4
 -2 -3 7 76.55 3.96
 2 -3 -7 72.2 3.97
 2 3 -7 71.41 3.95
 2 -3 -7 70.97 4
 2 -3 -7 67.95 3.87
 2 3 -7 67.79 3.86
 2 -3 -7 71.94 3.98
 2 3 -7 75.77 4.01
 -2 3 6 316.92 14.2
 -2 -3 6 334.71 14.25
 2 3 -6 356.59 14.39
 2 -3 -6 350.93 14.2
 2 -3 -6 345.4 14.39
 2 3 -6 368.92 14.43
 2 -3 -6 344.88 14.28
 -2 -3 6 349.85 14.28
 2 3 -6 366.06 14.3
 2 -3 -6 350.27 14.27
 2 3 -6 347.46 14.36
 2 -3 -6 336.23 14.33
 2 -3 -6 351.16 14.36
 2 3 -6 344.19 14.24
 2 -3 -6 340.81 14.25
 -2 -3 5 31.12 1.98
 -2 3 5 32.13 2
 2 3 -5 32.02 2.05
 2 3 -5 33.08 2.01
 2 -3 -5 31.92 2
 -2 3 4 678.95 26.97
 -2 -3 4 702.87 26.99
 2 -3 -4 668.91 26.92
 2 3 -4 671.55 26.94
 2 -3 -4 721.89 26.99
 2 3 -4 726.98 26.98
 2 -3 -3 144.55 6.09
 2 3 -3 149.38 6.11
 -2 3 3 140.96 6.11
 -2 -3 3 148.71 6.14
 2 3 -3 156.46 6.26
 2 -3 -3 148.44 6.12
 2 3 -3 156.39 6.13
 2 -3 -2 1038 40.5
 2 3 -2 1060.7 40.51
 2 3 -2 1067.68 40.5
 -2 -3 2 1083.23 40.54
 -2 3 2 1119.38 40.54
 2 -3 -2 1013.94 40.48
 2 3 -1 832.23 30.84
 2 -3 -1 825.93 30.67
 2 3 -1 839.79 30.66
 2 -3 -1 790.44 30.66
 2 3 -1 799.27 30.66
 -2 3 1 771.59 30.65
 -2 -3 1 789.52 30.65
 -2 -3 0 702.78 26.1
 -2 3 0 675.03 26.1
 -2 3 0 706.5 26.26
 -2 -3 0 667.53 26.18
 -2 3 0 709.49 26.3
 2 -3 0 684.62 26.09
 2 3 0 690.24 26.09
 2 3 0 639.59 26.27
 2 3 1 107.11 4.12
 2 -3 1 102.41 4.12
 2 -3 1 100.02 4.1
 2 3 1 97.99 4.1
 -2 -3 -1 99.74 4.22
 -2 3 -1 102.58 4.26
 -2 3 -1 102.72 4.1
 -2 -3 -1 101.64 4.1
 2 3 2 16.61 0.93
 2 -3 2 13.44 0.89
 -2 -3 -2 12.85 0.87
 -2 3 -2 15.08 0.92
 -2 3 -2 14.01 0.9
 -2 -3 -2 13.6 0.91
 -2 3 -2 12.46 0.66
 -2 -3 -2 14.2 0.99
 -2 3 -2 16.47 1
 -2 3 -3 1049.96 39.58
 2 -3 3 1062.71 39.75
 2 3 3 1027.52 39.73
 -2 -3 -3 1038.88 39.7
 -2 3 -3 997.49 39.68
 -2 -3 -3 1004.66 39.7
 -2 3 -3 1050.62 39.72
 -2 3 -3 1042.8 39.71
 -2 -3 -3 1038.7 39.82
 -2 3 -4 5.01 0.51
 -2 3 -4 5.36 0.74
 -2 -3 -4 5.19 0.73
 2 -3 4 5.45 0.74
 2 3 4 4.42 0.71
 2 3 5 42.64 2.53
 2 -3 5 42.71 2.54
 -2 3 -5 44.34 2.56
 -2 3 -5 48.17 2.58
 -2 3 -5 43.23 2.53
 -2 -3 -5 43.94 2.55
 -2 3 -6 45.35 2.87
 -2 -3 -6 47.19 2.93
 -2 3 -6 51.34 2.82
 -2 -3 -6 47.83 2.89
 2 3 6 36.83 2.62
 2 -3 6 44.34 2.78
 -2 3 -6 43.52 2.67
 -2 -3 -6 46.55 2.94
 -2 -3 -6 40.37 2.69
 -2 3 -6 45.93 2.78
 -2 -3 -6 46.31 2.89
 -2 3 -6 49.45 2.74
 -2 3 -6 45.67 2.87
 -2 -3 -7 8.61 1.41
 -2 -3 -7 7.6 1.37
 -2 3 -7 7.22 1.26
 2 -3 7 8.91 1.27
 -2 -3 -7 8.08 1.32
 -2 -3 -7 5.43 1.27
 -2 3 -7 7 1.34
 -2 -3 -7 7.77 1.3
 -2 3 -7 5.86 1.24
 -2 -3 -8 9.96 1.38
 -2 -3 -8 9.73 1.36
 -2 3 -8 10.24 1.25
 -2 -3 -8 9.98 1.32
 -2 -3 -8 12.08 1.43
 -2 3 -8 8.56 1.28
 -2 3 -8 13.59 1.49
 -2 -3 -8 8.84 1.32
 -2 3 -9 36.35 2.21
 -2 -3 -9 33.31 2.11
 -2 -3 -9 33.61 2.09
 -2 -3 -9 35.69 2.24
 -2 3 -9 33.86 2.21
 -2 3 -9 35.48 2.17
 -2 -3 -9 36.85 2.17
 -2 3 -10 0.15 0.34
 2 4 -10 66.67 3.03
 2 -4 -9 18.86 1.59
 2 4 -9 22.3 1.67
 2 -4 -9 20.13 1.55
 2 4 -9 19.18 1.52
 2 -4 -9 21.16 1.67
 2 4 -8 20.11 1.79
 2 -4 -8 14.76 1.5
 2 -4 -8 16.78 1.67
 2 -4 -8 17.03 1.71
 2 4 -8 18.07 1.76
 2 -4 -8 17.97 1.78
 -2 -4 8 18.65 1.64
 2 4 -8 19.27 1.69
 2 -4 -8 16.59 1.6
 2 -4 -7 87.43 4.6
 2 4 -7 92.94 4.64
 2 -4 -7 92.93 4.64
 -2 -4 7 88.12 4.59
 2 -4 -7 94.58 4.75
 2 4 -7 89.34 4.65
 2 -4 -7 82.13 4.45
 2 4 -7 88.23 4.51
 2 4 -7 89.66 4.52
 2 -4 -7 80.71 4.43
 2 4 -7 83.96 4.58
 2 4 -6 379.58 15.74
 2 -4 -6 381.08 15.66
 -2 -4 6 386.53 15.74
 -2 4 6 355.86 15.5
 -2 -4 6 377.6 15.58
 2 4 -6 391.06 15.72
 2 4 -6 393.44 15.56
 2 -4 -6 393.85 15.59
 2 -4 -6 365.81 15.51
 2 4 -6 381.64 15.55
 2 4 -6 402.5 15.7
 2 -4 -6 374.96 15.65
 2 -4 -5 728.06 28.88
 2 4 -5 765.34 28.9
 -2 -4 5 757.88 28.92
 -2 4 5 707.76 28.86
 2 4 -4 13.78 1.07
 2 -4 -4 12.82 1.05
 2 4 -4 14.71 1.25
 -2 4 4 12.3 1.06
 -2 -4 4 14.96 1.1
 -2 4 3 29.3 1.48
 2 -4 -3 30.7 1.55
 -2 -4 3 29.96 1.58
 2 4 -3 29.94 1.54
 -2 4 3 30.3 1.57
 2 4 -3 27.8 1.54
 2 -4 -3 27.08 1.53
 2 4 -3 29.03 1.72
 2 4 -2 20.51 1.01
 -2 -4 2 20.34 0.75
 -2 4 2 20.05 0.75
 2 -4 -2 20.41 0.74
 -2 4 2 18.61 0.74
 2 4 -2 19.36 0.72
 -2 -4 2 22.88 0.82
 2 4 -2 21.63 0.78
 2 -4 -2 21.27 0.78
 2 4 -1 652.23 25.66
 2 -4 -1 674.95 25.67
 -2 4 1 682.44 25.69
 -2 -4 1 650 25.68
 2 -4 -1 686.98 25.67
 2 4 -1 703.04 25.67
 -2 4 1 653.21 25.67
 -2 -4 1 687.37 25.67
 -2 -4 1 645.18 25.69
 -2 4 1 701.12 25.98
 -2 4 1 715.89 25.93
 2 4 0 169.68 2.54
 2 4 0 161.73 1.34
 2 -4 0 166.74 1.38
 -2 -4 0 165.8 2.04
 -2 4 0 166.41 2.33
 2 4 1 20.86 1.06
 2 -4 1 21.09 1.06
 -2 4 -1 20.91 1.04
 -2 -4 -1 21.26 1.04
 2 4 1 21.22 1.24
 -2 -4 -1 24.14 1.27
 -2 -4 -1 19.91 1.05
 2 -4 1 24.03 1.07
 2 4 1 23.36 1.06
 -2 4 -1 21.76 1.05
 2 4 2 9.62 0.71
 2 -4 2 11.1 0.73
 -2 -4 -2 9.24 0.69
 -2 4 -2 9.36 0.7
 -2 4 -2 9.31 0.79
 -2 4 -2 10.33 0.72
 -2 -4 -2 9.19 0.7
 -2 4 -2 9.33 0.84
 -2 -4 -2 8.93 0.82
 -2 4 -3 26.93 1.55
 -2 4 -3 28.09 1.56
 -2 -4 -3 27.68 1.57
 -2 4 -3 29.09 1.68
 2 4 3 28.72 1.6
 2 -4 3 28.52 1.58
 2 4 4 38.74 2.17
 2 -4 4 38.85 2.17
 -2 -4 -4 38.19 2.15
 -2 4 -4 38.41 2.17
 -2 4 -4 42.22 2.05
 2 -4 5 1.84 1
 2 4 5 2.2 0.66
 2 -4 5 2.04 0.67
 -2 -4 -5 2.76 1.05
 -2 4 -5 2.46 0.65
 -2 -4 -5 2.4 0.65
 -2 -4 -5 1.62 1.01
 -2 -4 -6 0.12 0.97
 -2 -4 -6 0.12 1
 -2 4 -6 0.95 0.57
 -2 -4 -6 -0.22 0.94
 -2 4 -6 0.33 0.94
 -2 4 -6 0.52 1.01
 -2 -4 -6 1.04 1.1
 -2 -4 -6 1.28 1.01
 2 -4 6 0.45 0.58
 2 4 6 0.56 0.58
 -2 4 -6 0.65 0.59
 -2 -4 -6 0.66 0.57
 -2 4 -6 -0.35 0.62
 -2 -4 -7 231.63 10.11
 2 -4 7 238.19 10.05
 -2 -4 -7 236.95 10.21
 -2 -4 -7 213.47 9.97
 -2 4 -7 242.52 10.12
 -2 4 -7 225.89 9.97
 -2 -4 -7 230.12 10
 -2 -4 -7 240.85 10.2
 -2 -4 -8 1.68 0.82
 -2 -4 -8 -0.44 0.77
 -2 -4 -8 0.4 0.82
 -2 4 -8 -0.1 0.81
 2 -4 8 -0.69 0.74
 -2 -4 -8 -0.11 0.76
 -2 -4 -8 0.1 0.83
 -2 4 -8 0.1 0.89
 -2 -4 -8 0.21 0.84
 -2 4 -8 0.73 0.92
 -2 -4 -9 82.74 3.92
 -2 -4 -9 81.24 3.79
 -2 4 -9 85.07 3.83
 -2 -4 -9 81.56 3.85
 -2 4 -9 80.66 3.84
 -2 4 -9 88.17 3.92
 -2 -4 -9 79.39 3.79
 2 5 -9 0.73 0.62
 2 -5 -9 -0.08 0.66
 2 5 -8 1.36 0.89
 2 -5 -8 1.87 0.76
 2 5 -8 1.45 0.81
 2 5 -8 1.09 0.82
 2 -5 -8 1.01 0.82
 2 -5 -8 1.28 0.84
 -2 -5 8 1.79 0.84
 2 -5 -8 0.12 0.85
 2 -5 -7 7.29 1.31
 -2 -5 7 8.48 1.33
 2 -5 -7 6.47 1.18
 2 5 -7 8.79 1.25
 2 -5 -7 8.07 1.29
 -2 -5 7 6.93 1.24
 2 5 -7 8.44 1.36
 2 -5 -6 65.38 3.68
 -2 -5 6 64.52 3.72
 2 5 -6 62.9 3.55
 2 5 -6 65.78 3.64
 2 -5 -6 66.47 3.79
 -2 -5 6 67.83 3.64
 2 -5 -5 18.16 1.74
 2 -5 -5 22.25 1.88
 -2 -5 5 20.19 1.83
 2 -5 -5 20.31 1.46
 2 5 -5 18.44 1.62
 2 5 -4 557.14 20.55
 2 -5 -4 501.52 20.51
 -2 -5 4 544.27 20.57
 -2 5 4 487.77 20.49
 2 5 -4 549.66 20.92
 -2 5 3 1054.98 40.58
 2 5 -3 1114.22 40.52
 2 -5 -3 1053.34 40.51
 -2 5 3 996.65 40.48
 -2 -5 3 1055.74 40.49
 -2 5 3 1132.75 40.61
 2 5 -3 1121.66 40.91
 -2 -5 3 1045.43 40.51
 -2 5 3 1003.8 40.48
 -2 5 2 370.44 13.64
 -2 -5 2 325.59 13.61
 2 5 -2 365.15 14.06
 -2 5 2 353.77 13.92
 -2 5 2 380.34 13.94
 -2 5 2 343.63 13.92
 -2 5 1 467.28 18.07
 -2 5 1 472.53 18.18
 -2 5 1 454.48 18.16
 -2 5 0 70.85 3.27
 -2 5 0 79.44 3.2
 -2 -5 0 62.76 3
 -2 5 0 69.85 3.25
 2 5 0 82.83 3.36
 -2 5 -1 25.09 1.46
 2 5 1 26.04 1.44
 -2 5 -2 154.83 6.19
 2 5 2 140.18 5.82
 2 -5 2 145.85 5.84
 -2 -5 -2 146.96 5.84
 -2 5 -2 152.2 6.26
 2 -5 2 148.19 5.85
 2 5 2 139.6 5.84
 -2 -5 -3 138.28 5.99
 -2 5 -3 154.35 6.02
 2 -5 3 144 6.01
 2 5 3 142.18 6
 -2 5 -3 147.61 6.32
 -2 5 -3 145.09 6.18
 -2 -5 -4 73.57 3.38
 -2 5 -4 73.65 3.36
 -2 5 -4 68.33 3.34
 2 5 4 66.82 3.33
 2 -5 4 70.17 3.37
 -2 -5 -5 147.36 6.92
 -2 -5 -5 163.5 6.88
 -2 -5 -5 148.11 6.86
 -2 -5 -5 143.12 6.84
 2 -5 5 148.28 6.91
 -2 5 -6 303.66 12.67
 -2 -5 -6 275.96 12.35
 -2 5 -6 307.02 12.45
 -2 -5 -6 309.36 12.61
 -2 5 -7 143.47 6.49
 -2 -5 -7 136.39 6.45
 -2 -5 -7 145.8 6.69
 2 -5 7 150.79 6.69
 -2 -5 -7 144.02 6.73
 -2 5 -7 148.45 6.53
 -2 -5 -7 130.18 6.37
 -2 -5 -7 134.06 6.33
 -2 5 -7 149.04 6.46
 -2 -5 -7 138.02 6.59
 -2 -5 -8 20.49 1.6
 2 -5 8 16.1 1.43
 -2 -5 -8 15.91 1.4
 -2 5 -8 22.04 1.59
 -2 -5 -8 15.3 1.54
 -2 5 -8 16.48 1.49
 -2 5 -8 16.88 1.42
 -2 -5 -8 15.36 1.38
 -2 -5 -8 17.91 1.51
 -2 5 -9 8.02 0.81
 -2 -5 -9 12.27 1.05
 2 6 -9 30.18 1.69
 2 -6 -9 32.92 1.92
 2 6 -8 15.17 1.36
 2 -6 -8 13.88 1.41
 -2 -6 7 4.25 1.03
 2 -6 -7 5.07 1.14
 2 6 -7 1.54 0.94
 2 -6 -7 4.18 1.18
 -2 -6 7 2.41 0.87
 2 6 -7 3.01 0.98
 -2 -6 6 137.09 6.53
 2 6 -6 128.49 6.32
 2 6 -6 134.95 6.46
 -2 -6 6 142.9 6.34
 2 -6 -6 130 6.44
 2 6 -6 140.02 6.3
 2 6 -5 258.63 10.49
 2 -6 -5 237.79 10.38
 2 -6 -5 228.35 10.29
 -2 -6 5 248.14 10.3
 2 -6 -5 235.84 10.36
 -2 -6 4 370.25 15.31
 2 6 -4 378.02 15.3
 -2 6 3 111.69 5.03
 2 6 -3 124.43 5.34
 -2 6 3 116.39 4.98
 -2 6 3 114.31 5.02
 -2 6 2 1.62 0.41
 -2 6 2 1.87 0.46
 2 6 -2 0.83 0.53
 -2 6 2 1.77 0.46
 -2 6 1 191.7 7.51
 -2 6 1 182.75 7.31
 2 6 0 723.32 29.2
 -2 6 0 736.84 29.2
 -2 6 0 768.15 29.02
 -2 6 0 776.7 29.25
 2 6 1 39.61 2.14
 -2 6 -1 41.13 2.22
 -2 6 -1 37.27 2.19
 -2 6 -2 178.92 7.73
 -2 6 -2 189.21 7.86
 -2 6 -3 22.26 1.55
 -2 -6 -4 258.43 11.21
 -2 6 -4 263.83 10.93
 -2 -6 -4 262.85 11.22
 -2 -6 -4 278.98 11.3
 2 -6 5 174.35 8.06
 -2 -6 -5 182.42 8.06
 -2 -6 -5 177.18 7.83
 -2 -6 -5 184.88 8.07
 -2 -6 -5 169.79 8.01
 -2 -6 -6 3.75 1.16
 -2 -6 -6 4.28 1.07
 -2 -6 -7 16.17 1.65
 2 -6 7 20.16 1.77
 -2 -6 -7 20.5 1.83
 -2 -6 -8 245.62 10.39
 2 -6 8 253.23 10.37
 -2 -6 -9 14.81 1.08
 2 -7 -8 168.44 7.05
 2 -7 -8 155.42 7.08
 2 7 -7 11.05 1.33
 -2 -7 7 13.55 1.49
 2 -7 -7 13.67 1.45
 2 -7 -7 15.55 1.56
 2 -7 -6 354.44 14.79
 2 7 -6 346.56 14.67
 -2 -7 6 360.29 14.54
 -2 -7 5 417.37 17.2
 2 7 -5 425.34 17.16
 2 -7 -5 413.07 17.09
 2 -7 -5 393.96 17
 -2 -7 5 431.25 16.99
 2 -7 -5 420.93 17.14
 -2 -7 4 26.41 2.15
 2 -7 -4 25.83 2.02
 2 -7 -4 26.09 2.08
 -2 -7 4 25.92 2.05
 2 -7 -4 30.99 2.2
 2 7 -4 30.78 2.07
 2 7 -3 58.97 3.12
 -2 7 3 56.32 2.91
 -2 7 2 171.36 7.2
 -2 7 2 167.74 7.25
 -2 7 1 1.37 0.54
 -2 7 1 1.85 0.6
 -2 7 0 25.93 1.75
 2 7 0 26.79 1.78
 -2 7 0 24.9 1.71
 -2 7 -1 1.52 0.62
 -2 7 -1 1.04 0.53
 -2 7 -2 71.27 3.63
 2 -7 3 1060.09 42.1
 -2 7 -3 1099.97 41.98
 -2 -7 -4 71.17 3.98
 -2 7 -4 72.6 3.77
 2 -7 4 78.92 4.17
 -2 -7 -4 81 4.15
 -2 -7 -4 75.61 4.1
 -2 -7 -5 321.33 13.73
 -2 -7 -5 330.39 13.73
 -2 -7 -5 327.45 13.74
 -2 -7 -6 200.3 8.82
 2 -7 6 194.46 8.85
 -2 -7 -7 8.03 1.14
 2 -7 7 7.24 1.12
 -2 -7 -7 7.08 1.11
 -2 -7 -8 23.85 1.68
 2 -7 8 24.3 1.63
 -2 -7 -8 26.31 1.68
 2 -8 -8 -0.34 0.6
 2 -8 -8 0.49 0.55
 2 -8 -7 51.1 2.89
 2 -8 -7 45.41 2.74
 2 8 -7 51.44 2.76
 2 -8 -6 2.92 0.98
 2 8 -6 1.02 0.98
 -2 -8 6 1.62 0.88
 -2 -8 5 2.2 1.1
 2 -8 -5 3.03 1.03
 2 -8 -5 2.07 0.98
 -2 -8 5 2.94 0.95
 -2 -8 4 65 3.59
 2 8 -4 58.25 3.37
 2 -8 -4 62.1 3.37
 2 -8 -4 62.35 3.49
 -2 -8 4 59.67 3.37
 2 -8 -4 55.19 3.39
 -2 -8 3 36.13 2.51
 2 8 -3 33.76 2.29
 2 -8 -3 42.36 2.57
 2 -8 -3 37.37 2.5
 -2 -8 3 41.4 2.58
 -2 -8 2 26.73 2.02
 -2 8 2 30.45 1.98
 2 -8 -2 29.43 2.15
 2 -8 -2 26.84 2.04
 -2 8 2 32.53 1.96
 2 8 -2 29.08 1.9
 -2 8 1 222.52 9.48
 -2 -8 1 221.63 9.54
 -2 8 1 223.28 9.43
 -2 8 0 1.01 0.59
 -2 -8 0 0.91 1
 -2 -8 0 0.3 0.92
 -2 8 0 0.49 0.57
 -2 8 -1 1.67 0.7
 -2 -8 -1 3.12 1.09
 -2 -8 -1 4.13 1.16
 -2 8 -1 2.97 0.78
 -2 8 -2 182.53 7.59
 2 -8 2 176.19 7.51
 -2 8 -3 1034.06 40.24
 2 -8 3 999.92 40.29
 -2 -8 -3 1061.42 40.41
 -2 -8 -4 274.31 10.89
 -2 8 -4 236.65 10.66
 -2 -8 -5 57.45 3.46
 -2 -8 -5 60.66 3.45
 -2 -8 -6 69.97 3.74
 -2 8 -6 66.94 3.52
 -2 -8 -7 2.83 0.85
 2 -8 7 4.2 0.85
 -2 -8 -7 3.54 0.82
 -2 -8 -8 20.53 1.33
 -2 -8 -8 20.67 1.34
 2 -9 -7 499.71 20.08
 2 9 -7 533.65 20.08
 2 -9 -7 497.05 20.07
 2 -9 -6 131.88 5.9
 2 9 -6 124.29 5.98
 2 -9 -6 132.68 5.95
 2 -9 -5 0.87 0.82
 2 -9 -5 2.7 0.96
 -2 -9 5 2.05 0.96
 2 9 -5 0.49 0.88
 -2 -9 4 14.68 1.58
 -2 -9 4 11.78 1.4
 2 -9 -4 10.75 1.43
 2 -9 -4 11.96 1.48
 -2 -9 3 16.39 1.66
 -2 -9 3 14.69 1.6
 2 -9 -3 14.99 1.59
 2 -9 -3 14.68 1.61
 -2 9 2 2.65 0.79
 2 -9 -2 2.63 1.01
 -2 -9 2 1.65 1.03
 2 -9 -2 3.4 0.96
 -2 9 1 0.79 0.61
 2 -9 -1 0.81 1.01
 -2 -9 1 1.51 1.04
 -2 -9 1 0.89 0.99
 -2 9 1 1.96 0.7
 -2 9 0 15.47 1.47
 2 -9 0 12.25 1.5
 -2 -9 0 13.88 1.57
 -2 -9 0 16.96 1.68
 -2 9 0 15.63 1.46
 -2 -9 -1 104.62 5.13
 2 -9 1 102.31 4.95
 -2 -9 -1 99.29 5.08
 -2 -9 -2 22.11 2.03
 -2 9 -2 26.65 2
 -2 -9 -2 24.14 2.09
 -2 -9 -3 1307.76 51.44
 -2 -9 -3 1338.16 51.49
 -2 -9 -4 393.91 15.89
 -2 -9 -4 386.91 16.17
 -2 -9 -5 100 4.89
 2 -9 5 104.65 5.13
 -2 -9 -6 42.5 2.44
 2 -9 6 42.49 2.58
 -2 9 -6 38.56 2.32
 -2 -9 -7 37.91 2.07
 2 -9 7 37.49 2.17
 2 10 -7 146.9 6.17
 2 -10 -7 154.71 6.2
 2 10 -6 90.28 4.21
 2 -10 -6 84.7 4.06
 2 -10 -5 41.24 2.51
 2 10 -5 44.23 2.71
 -2 -10 4 10.74 1.29
 2 -10 -4 8.15 1.2
 2 -10 -4 6.66 1.16
 -2 -10 3 40.8 2.46
 2 -10 -3 35.85 2.4
 -2 -10 3 37.72 2.43
 2 -10 -3 33.76 2.42
 2 -10 -2 4.61 1.06
 -2 -10 2 3.39 1.08
 2 -10 -2 3.21 1.03
 -2 -10 2 1.96 1.04
 -2 -10 1 128.04 6.11
 2 -10 -1 130.79 6.03
 -2 -10 1 126.8 6.17
 -2 -10 0 22.41 1.97
 -2 -10 0 20.29 1.91
 2 -10 0 25.58 1.96
 -2 -10 -1 115.81 5.91
 2 -10 1 125.9 5.8
 -2 -10 -1 129.01 6.04
 2 -10 2 312.32 13.16
 -2 -10 -2 325.95 13.47
 -2 -10 -2 323.29 13.46
 2 -10 2 317.38 13.19
 2 -10 3 25.45 1.96
 -2 -10 -3 21.14 1.93
 -2 -10 -3 23.09 1.96
 2 -10 3 23.49 1.84
 2 -10 4 98.32 4.75
 -2 -10 -4 91.06 4.72
 -2 -10 -4 92.76 4.74
 -2 -10 -5 0.2 0.72
 2 -10 5 0.1 0.7
 -2 -10 -6 9.75 0.91
 -2 10 -6 10.65 1
 2 -10 6 10.78 1.09
 -2 -11 6 15.47 1.1
 2 11 -6 13.77 1.11
 2 -11 -6 12.75 0.94
 -2 -11 5 18.54 1.48
 2 11 -5 21.23 1.62
 2 -11 -4 40.56 2.45
 -2 -11 4 46.24 2.63
 -2 -11 3 -0.54 0.89
 2 -11 -3 0.18 0.75
 -2 -11 3 0.08 0.7
 2 -11 -3 0.17 0.7
 -2 -11 2 8.33 1.29
 2 -11 -2 9.27 1.2
 -2 -11 2 7.17 1.12
 2 -11 -1 137.27 6.23
 -2 -11 1 133.84 6.38
 -2 -11 1 137.56 6.31
 2 -11 0 34.05 2.22
 -2 -11 0 32.19 2.33
 -2 -11 0 28.09 2.17
 2 -11 1 280.6 11.51
 -2 -11 -1 278.69 11.76
 -2 -11 -1 269.08 11.68
 -2 -11 -2 205.21 9.2
 2 -11 2 216.79 8.98
 -2 -11 -2 209.07 9.2
 -2 -11 -3 21.26 1.76
 2 -11 3 17.97 1.47
 -2 -11 -3 17.24 1.65
 2 -11 3 17.84 1.5
 -2 -11 -4 0.37 0.75
 2 -11 4 0.44 0.62
 -2 -11 -4 0.93 0.67
 2 -11 4 0.41 0.62
 -2 -11 -5 0.37 0.6
 -2 11 -5 0.56 0.62
 2 -11 5 0.07 0.53
 -2 -11 -6 30.15 1.63
 -2 -12 5 20.01 1.25
 2 12 -5 19.17 1.3
 -2 -12 4 -0.61 0.58
 2 12 -4 0.08 0.63
 2 -12 -3 0.26 0.58
 -2 -12 3 0.75 0.68
 2 12 -3 -0.53 0.75
 2 -12 -2 49.54 2.65
 -2 -12 2 50.44 2.82
 2 12 -2 48.59 2.81
 -2 -12 2 49.83 2.59
 2 -12 -1 143.86 6.36
 -2 -12 1 144.99 6.59
 -2 -12 1 149.73 6.41
 2 -12 0 143.47 6.07
 -2 -12 0 143.3 6.33
 -2 -12 0 147.21 6.23
 -2 -12 -1 -0.1 0.72
 2 -12 1 -0.28 0.66
 -2 -12 -1 -0.62 0.71
 2 -12 2 42.62 2.29
 -2 -12 -2 43.92 2.57
 -2 -12 -2 42.3 2.5
 -2 -12 -3 27.99 1.87
 -2 -12 -3 29.08 1.87
 -2 -12 -4 5.64 0.8
 -2 12 -5 0.24 0.39
 -2 -12 -5 0.21 0.37
 2 13 -4 0.93 0.41
 2 13 -3 0.27 0.5
 -2 -13 3 0.46 0.48
 2 13 -2 7.17 0.86
 -2 -13 2 9.48 0.93
 2 13 -1 89.47 4.02
 -2 -13 1 95.36 4.24
 -2 -13 0 148.4 6.25
 -2 -13 0 141.23 6
 -2 -13 -1 6.16 0.84
 -2 -13 -1 4.3 0.66
 -2 -13 -2 12.45 1.07
 -2 -13 -2 12.11 0.97
 -2 -13 -3 85.93 3.78
 3 0 -10 9.61 1
 3 0 -9 -0.44 0.81
 3 0 -8 238.1 10.02
 3 0 -8 232.3 10.31
 3 0 -7 0.25 0.93
 3 0 -7 -0.81 0.94
 3 0 -7 -0.35 0.59
 3 0 -6 13.75 1.31
 3 0 -5 -0.24 0.49
 3 0 -4 225.58 9.04
 3 0 -4 218.71 8.61
 3 0 -3 -0.05 0.42
 3 0 -3 0.18 0.26
 3 0 -2 9999 378.58
 -3 0 1 0.26 0.16
 3 0 -1 0.1 0.33
 3 0 -1 -0.07 0.35
 -3 0 0 8.72 0.56
 -3 0 0 8.29 0.6
 3 0 0 8.96 0.63
 -3 0 -1 0.9 0.39
 3 0 1 -0.24 0.32
 -3 0 -2 3587.62 136.65
 -3 0 -2 3564.64 136.88
 3 0 2 3662.6 136.73
 -3 0 -3 0.22 0.46
 -3 0 -3 -0.19 0.42
 -3 0 -4 174.45 7.15
 -3 0 -4 160.5 6.83
 -3 0 -4 172.08 7.03
 -3 0 -5 0.18 0.53
 -3 0 -6 1321.21 51.22
 -3 0 -6 1355.77 51.19
 -3 0 -6 1319.67 51.35
 -3 0 -6 1296.33 51.09
 -3 0 -7 1.77 1.13
 -3 0 -7 -0.39 0.76
 -3 0 -8 139.76 6.57
 -3 0 -9 -0.17 0.71
 -3 -1 10 3.83 0.72
 3 -1 -10 5.67 0.86
 3 1 -10 4.43 0.79
 3 1 -10 4.77 0.8
 3 -1 -10 4.89 0.77
 3 -1 -10 5.51 0.88
 3 1 -10 4.02 0.79
 3 1 -9 15.03 1.55
 3 -1 -9 15.26 1.55
 3 -1 -9 17.37 1.67
 3 1 -9 17.08 1.67
 3 -1 -9 14.5 1.49
 3 1 -9 13.29 1.49
 3 -1 -8 32.36 2.36
 3 -1 -8 38.3 2.61
 3 1 -8 38.63 2.62
 3 -1 -8 35.28 2.67
 3 1 -8 38.81 2.74
 3 -1 -8 32.95 2.46
 3 1 -8 32.25 2.51
 3 -1 -7 288.56 12.3
 3 1 -7 284.63 12.44
 3 -1 -7 293.27 12.44
 3 -1 -7 300.54 12.49
 3 1 -7 293.14 12.46
 3 -1 -7 288.78 12.57
 3 1 -7 294.28 12.59
 3 1 -7 294.4 12.41
 3 1 -7 292.85 12.45
 3 -1 -7 300.39 12.49
 3 1 -6 29.56 2.21
 -3 -1 6 27.77 2.04
 -3 1 6 30.08 2.07
 3 1 -6 30.26 2.04
 3 -1 -6 31.48 2.01
 3 -1 -6 24.54 2.19
 3 1 -6 27.51 2.22
 3 1 -6 34.28 2.13
 3 -1 -6 28.69 2.01
 3 -1 -6 25.56 2.09
 3 1 -6 27.16 2.11
 3 1 -5 493.55 18.99
 3 -1 -5 499.32 18.96
 3 1 -5 506.71 19.02
 3 -1 -5 469.2 18.96
 3 -1 -5 462.51 18.91
 3 1 -5 476.69 18.94
 -3 -1 5 461.5 18.98
 -3 1 5 449.06 18.96
 3 -1 -4 771.18 29.22
 3 1 -4 767.01 29.24
 3 1 -4 759.03 28.82
 3 1 -4 753.68 29.2
 3 -1 -4 738.36 29.2
 3 -1 -4 717.88 29.14
 3 1 -4 734.12 29.16
 -3 1 4 777.24 29.27
 -3 -1 4 764.66 29.26
 3 -1 -3 1260.4 49.83
 3 1 -3 1286.1 49.64
 3 1 -3 1347.86 49.83
 3 -1 -3 1337.71 49.84
 3 1 -3 1281.64 49.8
 -3 1 3 1290.09 49.87
 -3 -1 3 1328.73 49.88
 3 -1 -3 1306.05 49.81
 3 -1 -2 5921.65 205.23
 3 1 -2 5654.41 205.22
 3 1 -2 5752.77 205.16
 3 -1 -2 5616.72 205.12
 3 1 -2 5589.47 205.21
 3 1 -2 5746.91 205.21
 3 -1 -2 5629.82 205.21
 -3 1 2 4918.79 204.91
 -3 1 1 7424.38 283.66
 -3 -1 1 7465.09 283.66
 3 1 -1 7256.16 283.62
 3 -1 -1 7406.02 283.66
 3 -1 -1 7899.28 283.67
 3 1 -1 7514.79 283.66
 3 1 -1 7521.56 283.66
 3 -1 -1 7483.99 283.66
 3 -1 0 172.1 6.76
 3 1 0 174.86 6.77
 3 -1 0 163.79 6.77
 -3 -1 0 171.73 6.65
 -3 -1 0 165.73 6.74
 -3 1 0 167.72 6.74
 3 -1 0 177.24 6.75
 3 1 0 176.39 6.75
 -3 -1 0 175.29 6.71
 -3 1 0 163.78 6.75
 3 -1 1 172.72 6.92
 3 1 1 159.7 6.9
 3 1 1 170.96 6.85
 3 -1 1 179.6 6.87
 -3 1 -1 186.12 6.95
 -3 -1 -1 159.17 6.89
 -3 1 -1 167.61 6.91
 3 -1 1 177.43 6.92
 3 1 1 177.24 6.92
 -3 -1 -1 192.34 6.96
 -3 -1 -2 41.79 2.07
 -3 1 -2 46.51 2.1
 -3 1 -2 45.26 1.93
 -3 -1 -2 41.42 2.07
 -3 1 -2 43.9 1.99
 3 1 2 39.02 1.87
 3 1 2 43.2 2.09
 3 -1 2 49.03 2.14
 3 -1 3 878.91 32.59
 3 1 3 841.96 32.57
 3 1 3 801.86 32.1
 -3 1 -3 875.5 32.56
 -3 -1 -3 863.65 32.55
 -3 1 -3 861.89 32.57
 -3 -1 -3 874.95 32.58
 -3 1 -3 846.78 32.4
 -3 1 -3 855.16 32.24
 -3 -1 -3 877.71 32.54
 -3 -1 -3 836.15 32.19
 -3 1 -3 886.75 32.58
 -3 -1 -3 794.16 32.52
 -3 -1 -4 283.78 11.44
 -3 1 -4 284.5 11.45
 -3 -1 -4 288.33 11.42
 -3 1 -4 275.44 11.24
 -3 -1 -4 278.03 11.44
 -3 1 -4 292.04 11.48
 3 1 4 279.53 11.47
 3 -1 4 276.1 11.47
 -3 1 -4 287.39 11.49
 -3 -1 -4 271.85 11.46
 -3 1 -5 611.65 24.19
 -3 1 -5 594.95 24.48
 -3 -1 -5 600.29 24.47
 3 -1 5 632.01 24.56
 3 1 5 629.88 24.53
 -3 1 -5 657.07 24.48
 -3 -1 -5 610.55 24.42
 -3 -1 -6 4.59 0.89
 -3 1 -6 3.75 0.78
 -3 1 -6 3.33 1.18
 -3 -1 -6 4.8 1.14
 -3 1 -6 5.09 0.95
 -3 -1 -6 3.2 0.85
 -3 -1 -6 2.66 1.15
 -3 1 -6 3.36 1.18
 3 1 6 3.58 0.85
 3 -1 6 2.97 0.86
 -3 -1 -6 4.16 1.16
 -3 -1 -6 1.87 1.1
 -3 1 -6 5.36 1.28
 -3 -1 -7 620.57 24.69
 -3 1 -7 635.71 24.98
 -3 -1 -7 623.08 24.94
 -3 1 -7 637.94 24.91
 -3 -1 -7 605.47 24.84
 -3 -1 -7 602.33 24.63
 -3 -1 -7 615.81 24.88
 -3 1 -7 618.26 24.81
 -3 1 -8 28 2.13
 -3 -1 -8 24.29 2.08
 -3 -1 -8 24.49 2.07
 -3 1 -8 26.8 2.09
 -3 -1 -8 25.64 2.1
 -3 1 -8 24.81 2.07
 -3 -1 -8 25.09 1.87
 -3 -1 -9 5.44 0.98
 -3 1 -9 4.63 0.92
 -3 1 -9 5.18 0.93
 -3 -1 -9 5.69 0.98
 -3 1 -9 4.93 0.96
 -3 -1 -9 5.03 0.99
 -3 -1 -9 4.44 0.92
 -3 1 -9 4.45 0.96
 -3 1 -10 12.1 0.92
 -3 -1 -10 12.77 0.92
 -3 -1 -10 11.71 0.94
 -3 1 -10 12.31 0.95
 -3 -1 -10 12.23 0.92
 -3 1 -10 10.19 0.88
 -3 -2 10 30.4 1.72
 3 -2 -10 32.1 1.78
 3 2 -10 35.19 1.98
 3 -2 -10 33.84 1.97
 3 -2 -9 -0.68 0.89
 3 2 -9 -0.11 0.85
 3 2 -9 0.94 0.78
 3 -2 -9 0.11 0.87
 3 -2 -9 0.09 0.74
 3 -2 -8 1.08 1.1
 3 2 -8 0.67 0.98
 3 -2 -8 2.46 0.99
 3 2 -8 2 1.03
 3 -2 -8 1.88 1.07
 3 -2 -8 1.27 0.9
 3 -2 -7 448.09 18.31
 3 2 -7 462.77 18.34
 3 -2 -7 442.35 18.09
 3 -2 -7 455.55 18.15
 3 2 -7 456.87 18.23
 3 -2 -7 427.75 18.05
 3 2 -7 441.67 18.24
 3 -2 -7 444.73 18.17
 3 2 -7 437.7 18.15
 3 -2 -7 418.97 18.12
 3 2 -7 454.27 18.2
 -3 -2 6 92.98 4.74
 -3 2 6 93.4 4.74
 3 2 -6 95.91 4.87
 3 -2 -6 90.11 4.83
 3 -2 -6 95.42 4.71
 3 2 -6 98.88 4.76
 3 -2 -6 97.51 4.76
 3 2 -6 106.34 4.93
 3 -2 -6 93.51 4.76
 3 -2 -6 100.15 4.82
 3 2 -6 96.1 4.78
 3 2 -6 100.16 4.78
 3 2 -5 39.69 2.29
 3 -2 -5 38.2 2.28
 3 2 -5 38.1 2.31
 -3 2 5 38.86 2.31
 3 2 -5 38.95 2.26
 -3 -2 5 39.41 2.32
 3 -2 -5 40.15 2.29
 3 -2 -4 238.53 9.63
 3 2 -4 230.92 9.61
 3 2 -4 251.58 9.35
 -3 2 4 228.84 9.65
 3 -2 -4 232.09 9.57
 -3 -2 4 235.05 9.66
 3 2 -4 223.78 9.57
 3 2 -3 85.45 3.75
 -3 2 3 90.92 3.81
 -3 -2 3 85.58 3.8
 3 -2 -3 81.24 3.71
 3 2 -3 82.93 3.78
 3 -2 -3 88.59 3.77
 3 2 -3 84.63 3.75
 3 2 -2 2713.15 102.17
 3 -2 -2 2773.54 102.17
 3 2 -2 2687.14 102.17
 3 -2 -2 2658.15 102.17
 3 2 -2 2618.52 102.18
 -3 2 1 1556.81 60.3
 -3 -2 1 1608.21 60.31
 3 2 -1 1590.29 60.31
 3 -2 -1 1626.55 60.31
 3 2 -1 1538.44 60.28
 3 2 -1 1613.18 60.31
 3 -2 -1 1576.54 60.31
 3 -2 0 2198.63 6.75
 3 2 0 2233.42 6.79
 -3 -2 0 2182.7 6.81
 -3 2 0 2205.24 6.85
 3 2 0 2138.62 6.91
 3 -2 0 2221.84 7.01
 3 2 0 2113.56 4.81
 -3 2 0 2107.18 7.68
 3 2 1 232.23 9.36
 3 -2 1 247.88 9.39
 -3 -2 -1 230.63 9.36
 -3 2 -1 242.47 9.38
 3 2 1 247.51 9.4
 3 -2 1 237.85 9.38
 -3 -2 -1 211.54 9.39
 -3 -2 -1 266.07 9.48
 3 2 2 64.45 3.02
 3 -2 2 69.49 3.05
 -3 -2 -2 64.53 3.01
 -3 2 -2 69.1 3.02
 -3 2 -2 69.83 2.89
 -3 2 -2 70.55 2.97
 -3 -2 -2 64.93 3.02
 -3 2 -2 71.25 3.06
 -3 2 -3 4293.38 164.31
 -3 -2 -3 4292.86 164.32
 3 2 3 4148.37 163.89
 3 2 3 4506.69 164.35
 3 -2 3 4349.88 164.32
 -3 2 -3 4383.82 164.29
 -3 -2 -3 4241.67 164.28
 -3 -2 -3 4688.48 164.4
 -3 -2 -3 4447.89 164.35
 -3 2 -3 4330.17 164.07
 -3 2 -3 4318.16 164.11
 -3 -2 -4 0.3 0.48
 3 2 4 0.15 0.52
 3 -2 4 -0.31 0.52
 -3 -2 -4 0.43 0.48
 -3 2 -4 1.14 0.51
 -3 2 -4 0.6 0.53
 -3 -2 -4 0.15 0.51
 -3 -2 -4 0.31 0.49
 -3 2 -4 0.08 0.48
 3 2 5 232.94 10.11
 3 -2 5 240.67 10.15
 -3 2 -5 245.72 10.09
 -3 -2 -5 246.22 10.12
 -3 2 -5 239.43 9.93
 -3 2 -5 239.92 10.11
 -3 -2 -5 229.05 10.08
 -3 -2 -6 74.49 4.01
 -3 2 -6 75.31 3.97
 -3 2 -6 73.35 3.96
 -3 -2 -6 73.86 3.95
 -3 -2 -6 78.04 4
 3 2 6 70.09 3.93
 3 -2 6 79.13 4.07
 -3 2 -6 71.78 3.72
 -3 -2 -6 72.79 4.02
 -3 2 -6 75.06 4.09
 -3 2 -6 69.17 3.97
 -3 -2 -6 77.18 4.06
 -3 2 -6 75.04 3.88
 -3 -2 -7 428.68 17.48
 -3 -2 -7 429.42 17.67
 -3 2 -7 443.69 17.7
 -3 2 -7 435.23 17.63
 -3 -2 -7 416.71 17.58
 -3 -2 -7 426.13 17.52
 -3 2 -7 418.92 17.46
 -3 -2 -8 68.45 3.86
 -3 2 -8 72.78 3.93
 -3 2 -8 68.19 3.72
 -3 -2 -8 72.86 3.9
 -3 2 -8 70.29 3.85
 -3 -2 -8 70.81 3.73
 -3 -2 -9 7.77 1.07
 -3 2 -9 9.96 1.16
 -3 -2 -9 12.08 1.21
 -3 2 -9 10.83 1.07
 -3 -2 -9 8.79 1
 -3 2 -9 10.24 1.16
 -3 -2 -9 10.52 1.19
 -3 2 -9 9.09 1.19
 -3 -2 -9 9.75 1.24
 -3 2 -10 14.1 0.99
 -3 -2 -10 13.5 0.97
 -3 2 -10 15.36 0.97
 -3 -2 -10 14.94 0.94
 -3 2 -10 17.77 1
 -3 -2 -10 14.7 0.94
 3 3 -10 1.96 0.6
 3 3 -10 2.7 0.6
 3 -3 -10 1.51 0.55
 3 -3 -9 0.19 0.75
 -3 -3 9 0.17 0.69
 3 -3 -9 -0.3 0.8
 3 3 -9 0.3 0.82
 3 -3 -9 0.09 0.79
 3 3 -9 0.47 0.82
 3 3 -9 1.03 0.8
 3 -3 -9 0.23 0.67
 3 3 -8 2.39 1.09
 3 -3 -8 3.93 1.21
 3 -3 -8 3.17 1.07
 3 3 -8 3.16 1.04
 3 -3 -8 2.06 0.95
 3 -3 -8 2.38 0.98
 3 3 -8 4.69 1.08
 3 -3 -7 46.18 3.04
 3 3 -7 49.77 3.11
 3 -3 -7 47.82 2.93
 3 -3 -7 49.42 3.03
 3 3 -7 48.74 3.02
 3 -3 -7 49.48 2.99
 3 3 -7 44.66 2.92
 3 -3 -7 51.07 3.17
 3 3 -7 46.9 3.11
 3 -3 -7 48.42 3.03
 3 3 -7 49.33 3.03
 3 3 -6 21.16 1.72
 3 3 -6 24.41 1.98
 3 -3 -6 21.86 1.99
 -3 -3 6 21.66 1.9
 3 -3 -6 20.24 1.82
 3 -3 -6 24.05 1.94
 3 3 -6 22.22 1.89
 3 3 -6 22.45 1.91
 3 -3 -6 19.97 1.75
 3 -3 -6 22.88 1.95
 3 -3 -6 22.14 1.7
 3 3 -6 22.3 1.72
 -3 3 6 20.37 1.68
 -3 -3 6 18.93 1.67
 3 3 -5 158.73 6.76
 3 -3 -5 162.27 6.79
 -3 3 5 143.18 6.71
 -3 -3 5 153.41 6.76
 3 3 -4 187.51 7.56
 3 -3 -4 191.72 7.59
 3 3 -4 177.87 7.63
 -3 3 4 180.87 7.58
 3 -3 -4 169.65 7.48
 -3 -3 4 177.89 7.57
 3 3 -4 181.71 7.53
 3 -3 -3 154.62 6.52
 3 3 -3 163 6.55
 3 3 -3 162.76 6.52
 -3 -3 3 158.94 6.56
 -3 3 3 156.7 6.55
 3 -3 -3 150.82 6.49
 3 3 -3 164.87 6.65
 -3 3 2 16.66 1
 -3 -3 2 16.27 0.99
 3 3 -2 18.38 1.03
 3 -3 -2 17.36 1.03
 3 3 -2 14.81 1.05
 -3 3 2 16.47 1.03
 3 3 -2 16.73 1.01
 -3 -3 2 17.06 1.04
 3 -3 -2 18.93 1.04
 3 -3 -1 671.23 25.07
 3 3 -1 667.74 25.07
 -3 -3 1 652.57 25.06
 -3 3 1 679.62 25.07
 3 -3 -1 656.98 25.06
 3 3 -1 666.13 25.06
 -3 3 1 562.52 25.15
 3 3 -1 658.25 25.09
 3 3 0 115.87 4.85
 -3 3 0 132.94 5.15
 -3 -3 0 129.41 5.07
 -3 -3 0 128.92 4.99
 -3 3 0 120.16 4.98
 3 -3 0 124.53 4.96
 3 3 0 127.52 4.97
 3 3 1 199.92 8.25
 3 -3 1 216.92 8.29
 3 3 1 212.94 8.3
 3 -3 1 214.98 8.3
 -3 3 -1 197.66 8.37
 -3 3 -1 214.56 8.43
 -3 -3 -1 220.49 8.4
 -3 3 -1 201.73 8.27
 -3 -3 -1 211.75 8.28
 -3 -3 -2 3319.11 126.48
 -3 3 -2 3277.11 126.47
 -3 3 -2 3428.92 126.47
 -3 -3 -2 3151.19 126.44
 3 -3 2 3404.27 126.49
 3 3 2 3456.47 126.49
 -3 3 -2 3416.57 126.52
 -3 -3 -2 3121.95 126.55
 -3 3 -2 3364.15 126.25
 3 3 3 12.08 0.74
 -3 3 -3 10.35 0.8
 3 3 3 11.18 0.94
 3 -3 3 10.74 0.93
 -3 3 -3 9.96 0.67
 -3 -3 -3 10.38 0.98
 -3 3 -3 10.7 0.89
 -3 -3 -3 12.02 0.96
 -3 3 -3 11.79 0.96
 -3 3 -3 9.26 0.89
 -3 -3 -3 11.4 0.92
 3 -3 4 11.65 1.13
 3 3 4 9.85 1.06
 -3 3 -4 14.71 1.18
 -3 -3 -4 15.67 1.2
 -3 -3 -4 12.63 1.09
 -3 3 -4 16.95 1.23
 -3 -3 -5 2.5 1.06
 3 -3 5 1.7 0.71
 3 3 5 2.08 0.69
 -3 3 -5 4.13 0.78
 -3 3 -5 2.39 0.7
 -3 -3 -5 2.69 0.73
 -3 3 -6 70.55 3.79
 -3 -3 -6 61.85 3.59
 -3 3 -6 67.85 3.68
 -3 -3 -6 71.35 3.76
 -3 -3 -6 66.49 3.76
 -3 3 -6 64.92 3.53
 -3 3 -6 68.04 3.63
 -3 -3 -6 71.83 3.85
 -3 3 -6 63.68 3.68
 -3 3 -6 63.88 3.58
 -3 -3 -6 68.26 3.73
 3 3 6 61.84 3.62
 3 -3 6 69.03 3.73
 -3 -3 -7 175.83 7.86
 -3 3 -7 166.78 7.81
 -3 -3 -7 172.19 7.86
 -3 -3 -7 178.77 7.82
 -3 3 -7 167.36 7.76
 3 -3 7 166.03 7.55
 -3 -3 -7 161.81 7.69
 -3 3 -7 173.42 7.65
 -3 -3 -7 182.18 7.93
 -3 -3 -8 12 1.39
 -3 3 -8 12.3 1.32
 -3 -3 -8 12.61 1.43
 -3 3 -8 10.21 1.35
 -3 -3 -8 13.23 1.45
 -3 -3 -8 13.71 1.48
 -3 3 -8 14.13 1.46
 -3 -3 -9 49.84 2.63
 -3 -3 -9 51.96 2.73
 -3 3 -9 54.54 2.76
 -3 3 -9 52.09 2.78
 -3 -3 -9 45.96 2.71
 -3 -3 -9 50.83 2.69
 -3 3 -9 53.29 2.72
 3 4 -10 1.26 0.49
 3 -4 -9 11.54 1.26
 3 4 -9 10.72 1.21
 3 -4 -9 10.54 1.22
 3 4 -9 11.56 1.21
 3 4 -9 9.67 1.11
 3 -4 -9 11.81 1.16
 -3 -4 9 10.51 1.07
 3 -4 -8 75.12 4.11
 3 4 -8 75.62 4.1
 3 -4 -8 75.59 4.08
 3 4 -8 82.75 4.25
 -3 -4 8 77.32 4.07
 3 -4 -8 80.17 4.08
 3 4 -8 79.26 4.08
 3 -4 -8 82.58 4.27
 3 4 -7 0.88 1
 3 -4 -7 2.46 1.08
 3 4 -7 2.87 1.07
 3 -4 -7 2.11 1.06
 3 -4 -7 2.79 1.09
 3 4 -7 3.56 1.11
 3 -4 -7 2.4 1.13
 3 4 -6 33.09 2.38
 3 -4 -6 30.94 2.37
 -3 -4 6 34.17 2.42
 3 -4 -6 33.63 2.34
 3 4 -6 30.65 2.29
 3 4 -6 36.19 2.24
 3 -4 -6 31.75 2.16
 3 -4 -6 36.62 2.39
 3 4 -6 34.68 2.31
 3 4 -6 33.11 2.39
 -3 4 6 29.65 2.12
 -3 -4 6 33.08 2.19
 3 -4 -5 55.18 3
 3 4 -5 60.14 3.05
 -3 4 5 54.08 3
 -3 -4 5 59.92 3.07
 3 4 -5 60.81 3.21
 3 4 -4 152.96 6.13
 3 -4 -4 146 6.12
 3 4 -4 143.73 6.26
 3 -4 -4 139.76 6.06
 3 4 -4 148.08 6.1
 -3 -4 4 139.77 6.1
 -3 4 4 128.52 6.04
 -3 4 3 184.5 7.55
 -3 -4 3 191.25 7.56
 3 -4 -3 196.37 7.6
 3 4 -3 192.11 7.57
 3 4 -3 190.34 7.76
 3 -4 -3 179.32 7.52
 3 4 -3 181.79 7.53
 -3 4 3 189.25 7.59
 -3 -4 3 173.11 7.57
 -3 4 2 1458.44 57.43
 -3 -4 2 1488.48 57.42
 3 -4 -2 1522.76 57.45
 3 4 -2 1564.55 57.44
 3 4 -2 1509.28 57.6
 3 -4 -2 1487.02 57.42
 3 4 -2 1520.21 57.42
 -3 4 2 1505.11 57.46
 -3 -4 2 1520.65 57.47
 -3 -4 1 365.63 13.92
 -3 4 1 362.72 13.92
 -3 4 1 330.05 14.1
 3 -4 -1 365.47 13.92
 3 4 -1 355.25 13.92
 3 4 -1 371.2 14.03
 -3 -4 1 364.27 13.95
 -3 -4 0 84.49 3.65
 -3 4 0 97.21 3.81
 3 4 0 75.81 3.47
 -3 4 0 89.64 3.8
 -3 4 0 89.61 3.54
 -3 -4 0 90.83 3.54
 3 -4 0 87.9 3.53
 3 4 0 84.91 3.52
 3 -4 1 105.64 4.3
 3 4 1 107.8 4.3
 3 4 1 97.61 4.3
 3 -4 1 108.21 4.33
 -3 4 -1 108.56 4.56
 -3 -4 -1 107.15 4.49
 -3 4 -1 113.4 4.57
 -3 -4 -1 100.09 4.29
 -3 4 -1 104.67 4.3
 -3 4 -2 617.48 24.37
 3 4 2 641.43 24.38
 3 -4 2 646.01 24.38
 -3 -4 -2 624.77 24.38
 -3 -4 -2 632.04 24.36
 -3 4 -2 656.09 24.38
 3 -4 2 651.71 24.4
 3 4 2 603.69 24.37
 -3 4 -2 609.05 24.53
 -3 -4 -2 631.53 24.57
 -3 -4 -3 55.74 2.82
 -3 4 -3 55.42 2.81
 -3 4 -3 58.31 2.81
 -3 -4 -3 55.3 2.77
 -3 -4 -3 53.04 2.94
 -3 4 -3 62.36 2.94
 3 4 3 61.95 2.86
 3 -4 3 60.32 2.85
 3 -4 4 9.71 0.99
 3 4 4 11.83 1.07
 -3 4 -4 11.5 0.9
 -3 4 -4 11.84 1.06
 -3 -4 -4 10.58 1.03
 3 -4 5 79.44 4.17
 -3 -4 -5 76.52 4.14
 -3 4 -5 82.78 4
 -3 -4 -5 79.27 3.98
 3 4 5 79.41 3.99
 3 -4 5 80.53 4.03
 -3 4 -5 75.84 4.01
 -3 -4 -5 72.63 3.97
 -3 4 -5 89.16 4.19
 -3 -4 -5 82.03 4.18
 -3 -4 -5 80.52 4.1
 -3 4 -5 85.13 4.11
 -3 4 -6 19.72 1.83
 -3 -4 -6 18.14 1.75
 -3 4 -6 20.76 1.72
 -3 -4 -6 17.54 1.62
 -3 4 -6 20.29 1.87
 -3 -4 -6 16.48 1.7
 -3 4 -6 21.27 1.76
 -3 -4 -6 22.22 1.97
 -3 -4 -6 17.72 1.78
 -3 -4 -7 63.91 3.72
 -3 -4 -7 67.27 3.73
 -3 4 -7 62.77 3.63
 -3 4 -7 69.39 3.69
 -3 -4 -7 64.47 3.61
 3 -4 7 63.43 3.59
 -3 -4 -7 68.13 3.7
 -3 -4 -7 63.63 3.68
 -3 4 -8 64.64 3.44
 -3 -4 -8 61.46 3.41
 -3 -4 -8 63.47 3.39
 3 -4 8 65.13 3.22
 -3 -4 -8 62.53 3.44
 -3 -4 -8 57.49 3.32
 -3 4 -8 65.24 3.41
 -3 -4 -8 67.16 3.4
 -3 4 -8 59.43 3.3
 -3 -4 -8 65.66 3.49
 -3 4 -9 11.65 1.05
 -3 -4 -9 11.68 1.04
 -3 -4 -9 13.81 1.12
 -3 4 -9 12.97 1.05
 -3 -4 -9 10.81 0.98
 -3 -4 -9 11.22 0.99
 -3 4 -9 12.56 1.07
 3 5 -9 0.89 0.67
 3 -5 -8 37.2 2.46
 3 -5 -8 31.37 2.2
 3 5 -8 33.77 2.22
 3 5 -8 38.51 2.42
 3 5 -8 33.53 2.14
 3 -5 -8 34.84 2.16
 3 -5 -8 33.55 2.31
 -3 -5 8 35.11 2.25
 3 -5 -7 78.31 4.06
 3 5 -7 76.57 4
 3 5 -7 74.21 3.96
 3 -5 -7 81.33 4.18
 -3 -5 7 76.69 4.13
 3 5 -7 80.9 4.24
 3 -5 -7 76.22 3.98
 3 5 -7 78.89 3.97
 3 -5 -6 89.74 4.73
 3 -5 -6 89.41 4.59
 -3 -5 6 84.9 4.68
 3 5 -6 90.14 4.62
 3 5 -6 93.27 4.73
 -3 -5 6 93.49 4.68
 3 5 -6 93.36 4.65
 -3 -5 5 18.39 1.73
 3 5 -5 20.17 1.74
 3 -5 -5 18.93 1.74
 -3 -5 5 18.96 1.77
 3 5 -5 16.31 1.78
 -3 -5 5 17.35 1.35
 3 -5 -5 18.23 1.4
 3 -5 -5 19.96 1.77
 3 5 -5 21 1.66
 3 5 -4 6.76 0.76
 3 -5 -4 7.11 0.76
 -3 -5 4 5.36 0.7
 -3 5 4 6.3 0.74
 3 5 -4 6.25 0.91
 -3 5 4 6.97 0.77
 -3 -5 4 7.38 0.78
 -3 5 3 54.5 2.56
 -3 5 3 48.52 2.42
 -3 -5 3 56.33 2.47
 3 5 -3 56.38 2.48
 3 -5 -3 52.84 2.47
 3 -5 -3 49.65 2.42
 -3 5 3 52.14 2.46
 3 5 -3 48.29 2.41
 -3 -5 3 53.16 2.48
 -3 5 3 53.92 2.58
 3 5 -3 55.42 2.77
 -3 5 2 884.62 31.41
 3 5 -2 837.15 31.37
 -3 5 2 828.37 31.06
 -3 -5 2 806.35 31.05
 -3 5 2 772.69 31.34
 3 -5 -2 804.43 31.05
 3 -5 -2 790.57 31.03
 3 5 -2 825.22 31.04
 -3 5 2 816.27 31.08
 -3 -5 2 787.1 31.07
 -3 -5 1 163.75 7.34
 -3 5 1 181.69 7.36
 3 -5 -1 191.15 7.35
 3 5 -1 204.59 7.62
 -3 5 1 187.8 7.77
 -3 5 1 216.1 7.8
 -3 -5 1 213.4 7.49
 -3 5 0 404.04 15.55
 -3 -5 0 406.94 15.41
 -3 5 0 401.64 15.63
 3 5 0 381.65 15.23
 -3 -5 -1 0.51 0.39
 3 -5 1 0.59 0.25
 3 5 1 0.26 0.24
 3 -5 2 49.49 2.17
 3 5 2 46.63 2.13
 -3 5 -2 44.44 2.12
 -3 -5 -2 45.52 2.14
 -3 5 -2 43.87 2.11
 -3 -5 -2 40.41 2.09
 3 5 2 46.23 2.16
 3 -5 2 46.8 2.16
 -3 5 -2 46.06 2.38
 -3 -5 -2 49.86 2.45
 -3 5 -2 51.23 2.51
 -3 5 -3 81.57 3.64
 3 -5 3 79.13 3.5
 3 5 3 80.1 3.5
 -3 5 -3 79.36 3.5
 -3 -5 -3 76.4 3.48
 3 5 3 68.19 3.44
 3 -5 3 73.84 3.48
 -3 5 -3 79.98 3.76
 -3 5 -4 3.18 0.67
 -3 -5 -4 4.43 0.69
 -3 5 -4 4.29 0.67
 -3 -5 -5 0.52 1
 -3 -5 -5 1.68 1.07
 -3 -5 -5 3.25 1.14
 3 -5 5 1.06 0.97
 -3 -5 -5 1.2 0.96
 -3 5 -6 8.56 1.19
 -3 -5 -6 12.06 1.45
 -3 5 -6 10.07 1.31
 -3 -5 -7 45.47 2.84
 3 -5 7 47.7 2.85
 -3 5 -7 46.75 2.71
 -3 -5 -7 45.22 2.75
 -3 5 -7 44.29 2.65
 -3 -5 -7 39.51 2.55
 -3 -5 -7 44.31 2.87
 -3 -5 -7 44.69 2.82
 -3 5 -8 0.55 0.67
 -3 -5 -8 0.87 0.71
 -3 -5 -8 1.16 0.81
 3 -5 8 0.46 0.69
 -3 -5 -8 0.97 0.73
 -3 5 -8 0.29 0.68
 -3 -5 -8 0.81 0.71
 -3 5 -8 -0.15 0.62
 -3 -5 -8 0.1 0.68
 -3 -5 -9 14.44 1.11
 3 6 -9 0.05 0.5
 3 -6 -8 6.68 1.05
 3 6 -8 6.15 0.99
 -3 -6 8 4.27 0.86
 3 -6 -7 374.02 15.27
 3 6 -7 373.33 15.19
 3 -6 -7 368.69 15.43
 3 6 -7 361.82 15.2
 -3 -6 7 378.44 15.25
 3 -6 -6 186.66 8.35
 -3 -6 6 187.05 8.55
 3 6 -6 195.53 8.46
 3 -6 -6 181.92 8.48
 3 6 -6 176.36 8.45
 3 6 -6 194.1 8.36
 -3 -6 6 197.54 8.44
 -3 -6 5 42.1 2.72
 3 6 -5 40.52 2.65
 3 6 -5 41.66 2.82
 3 -6 -5 38.54 2.59
 3 -6 -5 44.22 2.79
 3 6 -5 46.45 2.65
 3 6 -4 0.3 0.54
 -3 -6 4 0.11 0.93
 -3 -6 4 0.1 0.91
 -3 6 3 35.71 1.93
 3 6 -3 34.17 2.09
 -3 6 3 29.78 1.86
 -3 6 3 39.98 2.08
 -3 6 2 1069.46 40.17
 -3 6 2 1028.68 40.16
 3 6 -2 1034.02 40.11
 -3 6 2 1033.52 40.1
 -3 6 1 157.15 6.26
 -3 6 1 146.14 6.21
 3 6 -1 142.29 5.96
 -3 6 1 134.11 6.04
 -3 6 0 156.16 6.87
 -3 6 0 174.28 6.96
 -3 -6 0 153.21 6.54
 -3 6 0 168.84 6.78
 -3 6 -1 107.58 4.92
 -3 -6 -1 110.4 4.75
 -3 6 -2 175.37 7.46
 -3 6 -2 173.92 7.55
 -3 6 -3 6.1 0.84
 -3 6 -3 5.76 0.91
 -3 -6 -4 5.27 1.22
 -3 -6 -4 3.06 1.08
 -3 -6 -4 4.98 1.15
 -3 6 -4 3.2 0.65
 -3 -6 -5 1.4 0.96
 -3 -6 -5 1.87 1.05
 3 -6 5 1.52 0.99
 -3 -6 -5 -0.24 0.98
 -3 -6 -5 1.07 0.98
 -3 -6 -6 91.95 4.4
 -3 -6 -6 78.09 4.48
 -3 -6 -7 7.22 1.16
 3 -6 7 7.37 1.17
 -3 -6 -8 23.96 1.65
 3 -6 8 20.29 1.52
 -3 -6 -9 0.76 0.42
 3 7 -8 6.27 0.82
 3 -7 -8 7.65 0.95
 3 -7 -8 7.09 1.02
 3 7 -7 95.98 4.75
 3 -7 -7 102.93 4.83
 3 -7 -7 100.02 4.96
 3 7 -7 95.69 4.62
 -3 -7 7 99.86 4.71
 3 7 -6 236.71 10.45
 3 -7 -6 245.88 10.53
 -3 -7 6 245.82 10.37
 3 -7 -6 237.93 10.34
 -3 -7 5 0.9 0.99
 3 7 -5 -0.38 1.04
 3 7 -5 0.86 0.75
 3 -7 -5 0.82 1.01
 3 -7 -5 0.43 0.95
 -3 -7 5 0.11 0.97
 -3 -7 4 77.25 4.1
 3 -7 -4 78.75 4.01
 3 7 -4 74.77 3.94
 3 -7 -4 80.41 3.99
 3 -7 -4 72.52 3.96
 -3 -7 4 71.62 3.98
 3 7 -3 45.06 2.6
 -3 7 3 42.57 2.4
 -3 7 3 50.59 2.55
 -3 -7 3 44.31 2.78
 -3 -7 3 48.14 2.82
 -3 7 2 50.2 2.61
 3 7 -2 51.5 2.58
 -3 7 2 43.26 2.41
 -3 7 2 46.95 2.6
 -3 7 1 427.08 16.51
 -3 7 1 425.7 16.72
 -3 7 1 396.34 16.67
 -3 7 0 7.1 0.92
 -3 7 0 6.03 0.88
 -3 7 -1 0.38 0.5
 -3 7 -1 0.9 0.55
 -3 7 -2 144.68 6.18
 -3 -7 -2 129.93 6.19
 -3 7 -2 132.42 6.19
 -3 -7 -3 88.94 4.35
 -3 7 -3 81.58 4.2
 3 -7 3 88.35 4.49
 -3 -7 -3 86.38 4.44
 -3 -7 -3 87.63 4.48
 3 -7 4 20.23 1.88
 -3 -7 -4 20.38 1.85
 -3 7 -4 21.13 1.61
 -3 -7 -4 19.16 1.83
 -3 -7 -4 19.01 1.83
 -3 -7 -5 -0.49 0.99
 -3 -7 -5 -0.37 0.95
 -3 -7 -5 -0.12 0.93
 -3 -7 -6 8.36 1.34
 -3 -7 -7 68.22 3.6
 3 -7 7 65.32 3.54
 -3 -7 -7 67.31 3.55
 -3 -7 -8 18.7 1.41
 -3 -7 -8 20.41 1.39
 3 -7 8 19.3 1.36
 3 -8 -8 10.76 0.96
 3 -8 -7 1.72 0.86
 3 8 -7 1.04 0.74
 3 -8 -7 1 0.71
 3 -8 -6 308.5 13.01
 3 8 -6 313.76 13.1
 -3 -8 6 305.62 12.85
 3 -8 -6 319.09 12.94
 -3 -8 5 279.46 12.14
 3 8 -5 286.28 12.22
 3 -8 -5 281.03 11.97
 3 -8 -5 292.41 12
 -3 -8 5 282.02 11.98
 -3 -8 4 3.87 1.16
 3 -8 -4 4.75 1.15
 3 8 -4 4.64 0.92
 3 -8 -4 5.55 1.13
 3 -8 -4 5.71 1.2
 -3 -8 4 4.21 1.09
 -3 -8 3 126.03 5.88
 3 8 -3 126.39 5.73
 -3 8 3 126.99 5.67
 3 -8 -3 120.1 5.73
 3 -8 -3 121.68 5.77
 -3 -8 3 124.21 5.92
 -3 8 2 39.83 2.33
 -3 8 2 36.15 2.29
 3 -8 -2 37.73 2.41
 -3 -8 2 37.56 2.53
 -3 8 1 33.12 2.15
 -3 8 1 36.2 2.21
 -3 -8 1 30.13 2.26
 -3 8 0 276.56 11.89
 -3 8 0 281.54 11.92
 -3 -8 0 282.32 11.98
 -3 -8 0 302.74 12.07
 3 -8 1 0.28 0.91
 -3 8 -1 0.43 0.54
 -3 -8 -1 0.43 1.02
 -3 -8 -1 0.89 1.06
 -3 8 -1 -0.11 0.56
 -3 8 -2 57.04 3.29
 -3 -8 -2 58.44 3.45
 3 -8 2 59.74 3.39
 -3 -8 -2 67.34 3.55
 3 -8 3 430.83 18.58
 -3 -8 -3 448.96 18.63
 -3 8 -3 492.12 18.62
 3 -8 4 14.56 1.71
 -3 -8 -4 14.14 1.62
 -3 -8 -4 13.54 1.59
 -3 -8 -4 18.24 1.68
 -3 -8 -5 45.55 2.86
 -3 -8 -5 43.97 2.77
 -3 -8 -5 40.92 2.79
 -3 -8 -6 82.94 4.14
 3 -8 6 74.51 4.11
 -3 -8 -7 8.08 1.03
 -3 -8 -7 10.65 1.11
 3 -8 7 10.64 1.12
 -3 -8 -8 0.33 0.41
 -3 -8 -8 -0.13 0.41
 3 -9 -7 87.77 3.99
 3 9 -7 87.74 4.08
 3 9 -6 7.92 1.2
 -3 -9 6 7.25 1
 3 -9 -6 6.56 1.04
 3 -9 -5 14.21 1.44
 3 -9 -5 15.11 1.52
 -3 -9 5 16.11 1.52
 3 9 -5 13.19 1.58
 -3 -9 4 17 1.73
 -3 -9 4 19.65 1.78
 3 -9 -4 18.76 1.72
 -3 -9 3 45.2 2.77
 -3 -9 3 45.33 2.87
 3 -9 -3 44.41 2.72
 3 -9 -3 41.77 2.69
 -3 9 2 8.06 1.09
 3 -9 -2 8.9 1.32
 -3 -9 2 7.04 1.3
 -3 9 1 30.05 2.14
 3 -9 -1 31.56 2.15
 -3 -9 1 33 2.35
 -3 9 1 27.6 2.05
 -3 9 0 15.79 1.58
 -3 -9 0 20.69 1.84
 -3 9 0 17.89 1.64
 -3 9 -1 185.24 8.51
 -3 9 -1 203.15 8.59
 -3 -9 -1 185.2 8.53
 -3 -9 -2 916.5 37.19
 -3 9 -2 985.86 37.26
 -3 -9 -2 922.86 37.2
 3 -9 2 959.47 37.07
 -3 -9 -3 59.32 3.5
 -3 -9 -4 90.58 4.61
 -3 -9 -4 84.59 4.28
 3 -9 5 29.05 2.22
 -3 -9 -5 33.88 2.21
 -3 -9 -5 33 2.29
 -3 -9 -5 34.76 2.34
 -3 -9 -6 15.81 1.38
 -3 9 -6 15.56 1.29
 -3 -9 -7 26.56 1.58
 3 -9 7 27.06 1.63
 3 10 -7 69.48 3.13
 3 -10 -6 117.23 5.18
 3 10 -6 122.4 5.43
 3 10 -5 3.98 1.03
 -3 -10 5 3.41 0.85
 -3 -10 4 3.87 0.9
 3 -10 -4 3.7 1
 3 -10 -3 11.23 1.29
 -3 -10 3 10.37 1.35
 3 -10 -3 10.75 1.33
 -3 -10 2 -0.12 0.93
 3 -10 -2 1.46 0.94
 -3 -10 2 1.73 1
 -3 -10 1 14.3 1.6
 3 -10 -1 13.11 1.46
 -3 -10 0 0.12 0.89
 -3 -10 -1 84.7 4.53
 -3 -10 -2 23.67 2.04
 -3 -10 -3 29.76 2.26
 3 -10 4 0.75 0.79
 -3 -10 -4 2.19 0.89
 3 -10 5 13.18 1.34
 -3 -10 -5 16.33 1.45
 -3 -10 -6 43.41 2.18
 3 -10 6 40.85 2.18
 -3 -10 -7 65.5 2.86
 -3 -11 6 39.12 2.03
 3 11 -6 36.99 2.02
 -3 -11 5 8.07 1.02
 3 -11 -5 6.93 0.86
 3 11 -5 8.31 1.05
 3 -11 -4 55.75 2.85
 -3 -11 4 55.73 3.07
 -3 -11 4 51.74 2.78
 3 11 -4 59.3 3.17
 3 -11 -3 0.56 0.71
 -3 -11 3 0.86 0.78
 -3 -11 3 0.98 0.75
 3 11 -3 0.11 0.86
 -3 -11 2 4.98 1.02
 3 -11 -2 3.45 0.9
 -3 -11 2 2.96 0.97
 -3 -11 1 4.38 1.02
 3 -11 -1 4.93 0.99
 -3 -11 1 5.96 1.17
 -3 -11 0 46.95 2.91
 -3 -11 0 47.74 2.96
 -3 -11 -1 140.53 6.56
 -3 -11 -2 75.36 4.01
 -3 -11 -3 4.33 0.97
 3 -11 3 2.9 0.82
 -3 -11 -4 0.53 0.7
 3 -11 4 0.55 0.66
 3 -11 5 0.44 0.53
 -3 11 -5 0.9 0.61
 -3 -11 -6 22.51 1.27
 -3 -12 5 0.44 0.43
 -3 -12 4 11.93 1.08
 3 12 -4 11.96 1.17
 -3 -12 3 7.73 1.02
 -3 -12 3 7.15 0.86
 3 12 -3 9.79 1.13
 -3 -12 2 21.7 1.71
 -3 -12 2 20.25 1.54
 3 12 -2 24.83 1.74
 -3 -12 1 111.09 5.41
 -3 -12 1 118.87 5.35
 3 12 -1 119.17 5.29
 -3 -12 0 11.35 1.24
 -3 -12 0 9.88 1.26
 -3 -12 -1 7.35 1.07
 -3 -12 -1 7.69 1.1
 -3 -12 -2 209.49 8.63
 -3 -12 -2 195.05 8.59
 -3 -12 -3 1.12 0.66
 -3 -12 -4 22.15 1.44
 -3 -13 4 25.54 1.26
 3 13 -4 21.03 1.24
 -3 -13 3 27.86 1.58
 3 13 -3 27.24 1.53
 3 13 -2 25.23 1.54
 -3 -13 2 31.18 1.73
 -3 -13 1 74.4 3.29
 -3 -13 1 61.36 2.97
 -3 -13 0 56.43 2.79
 -3 -13 0 52.36 2.62
 -3 -13 -1 37.12 2.01
 -3 -13 -1 33.42 1.88
 -3 -13 -2 2.67 0.61
 -3 -13 -2 2.82 0.57
 -3 -13 -3 22.6 1.32
 4 0 -10 57.83 2.9
 4 0 -9 -0.75 0.81
 4 0 -8 8.21 1.34
 4 0 -7 -0.12 0.97
 4 0 -7 -0.1 1.01
 4 0 -6 526.44 20.08
 4 0 -6 472.42 19.99
 4 0 -5 0.09 0.54
 4 0 -4 247.11 9.9
 4 0 -4 259.73 10.28
 4 0 -3 0.07 0.34
 4 0 -2 2.47 0.44
 4 0 -2 3.71 0.55
 -4 0 1 0.14 0.22
 4 0 -1 0.67 0.39
 -4 0 0 44.99 1.95
 4 0 0 44.08 2
 -4 0 0 41.83 1.96
 -4 0 -1 0.29 0.43
 -4 0 -1 0.06 0.34
 4 0 1 0.06 0.36
 -4 0 -2 60.11 2.94
 4 0 2 65.87 2.77
 -4 0 -2 63.68 2.64
 -4 0 -2 63.49 2.88
 -4 0 -3 0.22 0.44
 -4 0 -3 0.13 0.47
 -4 0 -4 59.44 2.85
 -4 0 -4 52.75 2.57
 -4 0 -4 58.56 2.98
 -4 0 -5 1.48 0.59
 -4 0 -6 1130.24 44.17
 -4 0 -6 1135.99 44
 -4 0 -7 0.59 0.69
 -4 0 -7 -0.26 0.99
 -4 0 -7 -0.4 0.97
 -4 0 -8 70.26 3.83
 -4 0 -9 -0.23 0.65
 4 1 -10 20.7 1.49
 4 -1 -10 19.95 1.49
 -4 -1 10 16.41 1.3
 4 -1 -10 20.63 1.36
 4 1 -10 21.22 1.46
 4 -1 -9 41.83 2.61
 4 1 -9 37.35 2.59
 4 -1 -9 46.35 2.76
 4 1 -9 47.18 2.78
 4 1 -9 44.5 2.8
 4 -1 -9 43.7 2.78
 4 1 -8 21.44 1.97
 4 -1 -8 25.28 2.19
 4 1 -8 28.53 2.26
 4 -1 -8 21.36 1.97
 4 -1 -8 24.4 2.07
 4 1 -8 24.88 2.07
 4 -1 -8 21.64 1.92
 4 -1 -7 14.88 1.7
 4 1 -7 18.63 1.86
 4 1 -7 17.93 1.68
 4 1 -7 17.01 1.88
 4 -1 -7 20.05 1.97
 4 -1 -7 21.05 1.94
 4 1 -7 19.49 1.91
 4 -1 -7 19.42 1.77
 4 -1 -7 21.18 1.79
 4 1 -7 17.46 1.67
 4 1 -6 100.09 4.97
 -4 -1 6 108.28 5.08
 4 -1 -6 95 4.93
 -4 1 6 99.18 5
 4 1 -6 106.37 5.18
 4 -1 -6 106.54 5.19
 4 -1 -6 108.68 4.97
 4 -1 -6 105.99 5.01
 4 1 -6 110.28 5.08
 4 1 -6 101.33 4.98
 4 -1 -6 100.75 4.98
 4 1 -6 101.3 5.06
 4 -1 -6 96.08 4.94
 4 -1 -6 101.72 5.05
 4 1 -6 102.58 5.04
 4 1 -5 426.66 16.51
 4 -1 -5 433.59 16.52
 4 1 -5 421.93 16.5
 4 -1 -5 435.29 16.53
 4 1 -5 407.6 16.43
 4 -1 -5 376.01 16.36
 -4 1 5 393.19 16.46
 -4 -1 5 392.23 16.48
 4 1 -4 16.7 1.07
 4 -1 -4 17.83 1.33
 4 -1 -4 20 1.38
 4 1 -4 19.97 1.36
 -4 1 4 19.03 1.36
 4 -1 -4 20.03 1.34
 4 1 -4 17.11 1.27
 -4 -1 4 20.47 1.4
 4 1 -3 148.97 6.55
 4 -1 -3 157.32 6.58
 4 -1 -3 169.87 6.75
 4 1 -3 168.19 6.75
 -4 1 3 166.13 6.78
 -4 -1 3 159.3 6.75
 4 1 -3 170.55 6.75
 4 1 -3 168.16 6.75
 4 -1 -3 166.17 6.75
 4 1 -2 1062.03 41.54
 4 -1 -2 1114.66 41.56
 4 -1 -2 1059.01 41.6
 4 1 -2 1102.56 41.61
 4 1 -2 1108.06 41.59
 -4 1 2 1092.87 41.59
 -4 -1 2 1103.33 41.59
 4 1 -2 1075.6 41.6
 4 -1 -2 1067.83 41.6
 4 1 -1 953.37 32.65
 4 -1 -1 840.67 32.6
 -4 -1 1 862.99 32.6
 -4 1 1 845.35 32.6
 4 1 -1 833.53 32.53
 4 1 -1 851.02 32.6
 4 -1 -1 818.23 32.59
 4 -1 -1 841.75 32.59
 4 1 -1 832.67 32.59
 4 -1 0 1017.84 37.99
 4 1 0 996.16 37.99
 4 1 0 1041.63 38.02
 4 -1 0 974.22 37.99
 4 1 0 988.6 38
 4 -1 0 977.18 38
 -4 -1 0 997.16 38
 -4 1 0 986.81 37.99
 -4 -1 0 928.58 37.86
 -4 1 0 1004.85 38.01
 -4 -1 0 1053.2 37.94
 4 -1 1 54.19 2.49
 4 1 1 55.53 2.49
 4 1 1 52.3 2.41
 4 -1 1 57.34 2.45
 4 1 1 51.68 2.48
 4 -1 1 51.76 2.48
 -4 1 -1 53.86 2.49
 -4 -1 -1 55.89 2.52
 -4 1 -1 51.52 2.46
 -4 -1 -1 60.7 2.52
 4 1 2 1201.44 44.67
 4 1 2 1140.93 44.87
 4 -1 2 1185.82 44.89
 -4 1 -2 1236.63 44.89
 -4 -1 -2 1194.63 44.87
 -4 -1 -2 1183.63 44.86
 -4 1 -2 1194.52 44.78
 -4 1 -2 1178.78 44.67
 -4 -1 -2 1140.35 44.45
 -4 -1 -2 1136.68 44.88
 -4 -1 -3 174.35 7.42
 -4 1 -3 187.88 7.47
 4 1 3 170.42 7.02
 4 1 3 175.84 7.44
 4 -1 3 174.84 7.44
 -4 -1 -3 194.66 7.51
 -4 1 -3 179.15 7.46
 -4 -1 -3 183.31 7.42
 -4 1 -3 181.46 7.29
 -4 1 -3 175.06 7.07
 -4 -1 -3 174.98 7.41
 -4 1 -3 181.39 7.43
 -4 -1 -4 4.8 0.78
 -4 1 -4 3.06 0.68
 -4 1 -4 2.98 0.68
 -4 -1 -4 2.21 0.58
 4 1 4 2.78 0.66
 4 -1 4 2.12 0.66
 -4 1 -4 2.49 0.65
 -4 -1 -4 2.82 0.67
 -4 1 -4 2.83 0.54
 -4 -1 -4 2.92 0.64
 4 1 5 280.04 11.64
 4 -1 5 270.34 11.63
 -4 1 -5 288.8 11.64
 -4 -1 -5 277.52 11.58
 -4 -1 -5 268.89 11.55
 -4 1 -5 268.83 11.53
 -4 1 -5 284.21 11.63
 -4 -1 -5 278.03 11.61
 -4 1 -6 12.61 1.6
 -4 -1 -6 12.59 1.6
 -4 -1 -6 12.56 1.46
 -4 -1 -6 14.51 1.56
 -4 1 -6 14.08 1.48
 -4 -1 -6 13.96 1.45
 -4 -1 -6 13.86 1.4
 -4 1 -6 10.8 1.29
 4 -1 6 11 1.38
 4 1 6 11.86 1.41
 -4 -1 -7 464.94 19.59
 -4 1 -7 495.02 19.66
 -4 1 -7 477.17 19.57
 -4 -1 -7 482.41 19.61
 -4 -1 -7 472.78 19.58
 -4 1 -7 474.1 19.51
 -4 -1 -7 486.98 19.38
 -4 1 -8 67.55 3.76
 -4 -1 -8 63.86 3.69
 -4 -1 -8 67.29 3.45
 -4 1 -8 65.41 3.69
 -4 -1 -8 64.94 3.69
 -4 -1 -8 67.2 3.69
 -4 1 -8 69.7 3.67
 -4 1 -9 -0.14 0.63
 -4 -1 -9 0.16 0.61
 -4 1 -9 0.16 0.63
 -4 -1 -9 0.33 0.62
 -4 -1 -9 -0.09 0.66
 -4 1 -9 -0.09 0.66
 -4 1 -9 0.24 0.68
 -4 -1 -9 -0.65 0.69
 -4 -2 10 16.22 1.17
 4 -2 -10 12.81 1.01
 4 2 -10 17.34 1.29
 4 -2 -10 17.21 1.29
 4 -2 -9 2.78 0.92
 4 2 -9 2.88 0.95
 4 -2 -9 2.76 0.86
 4 2 -9 3.18 0.98
 4 -2 -9 3.76 1.01
 4 -2 -8 214.64 9.4
 4 -2 -8 208.84 9.5
 4 2 -8 216.83 9.53
 4 2 -8 210.37 9.61
 4 -2 -8 227.72 9.7
 4 -2 -8 217.82 9.46
 4 -2 -7 67.51 3.9
 4 2 -7 65.58 3.86
 4 2 -7 69.07 3.78
 4 -2 -7 68.81 3.79
 4 -2 -7 60.27 3.67
 4 -2 -7 65.82 3.72
 4 -2 -7 65.72 3.78
 4 2 -7 68.72 3.81
 4 2 -7 69.56 3.81
 4 2 -6 27.49 1.98
 -4 -2 6 24.99 1.91
 -4 2 6 23.48 1.87
 4 -2 -6 22.15 1.9
 4 2 -6 25.47 1.91
 4 -2 -6 28.34 2
 4 -2 -6 23.36 1.92
 4 -2 -6 23.79 2.02
 4 2 -6 26.8 2.12
 4 -2 -6 28.04 2.11
 4 2 -6 28.86 2.19
 4 -2 -6 26.52 2.17
 4 -2 -5 278.94 11.83
 4 2 -5 281.41 11.84
 -4 2 5 283.54 11.91
 -4 -2 5 301.16 11.98
 4 2 -5 302.86 11.95
 4 -2 -5 287.37 11.9
 4 2 -4 19.95 1.18
 4 -2 -4 17.46 1.29
 4 2 -4 19.81 1.35
 -4 2 4 17.73 1.38
 -4 -2 4 17.57 1.34
 4 2 -4 18.78 1.34
 4 -2 -4 20.41 1.36
 4 2 -4 18.07 1.34
 4 2 -3 136.09 5.74
 4 2 -3 138.45 5.86
 4 2 -3 139.16 5.83
 4 -2 -3 140.17 5.82
 -4 2 3 133.26 5.84
 -4 -2 3 140.77 5.88
 4 -2 -3 131.44 5.82
 4 2 -3 153.43 5.9
 -4 -2 2 713.07 27.63
 -4 2 2 655 27.61
 4 2 -2 754.49 27.66
 4 -2 -2 713.39 27.66
 4 2 -2 747.48 27.67
 4 -2 -2 731.97 27.66
 4 2 -2 721.91 27.65
 -4 -2 1 44.89 2.14
 -4 2 1 46.23 2.16
 4 2 -1 48.67 2.1
 4 2 -1 44.69 2.13
 4 2 -1 44.63 2.13
 4 -2 -1 48.88 2.17
 4 -2 -1 48.32 2.17
 -4 2 0 70.21 3.11
 -4 -2 0 74.32 3.12
 -4 -2 0 71.36 2.9
 4 2 0 71.03 3.08
 4 -2 0 71.39 3.09
 4 -2 1 350.28 13.31
 4 2 1 346.77 13.31
 -4 -2 -1 356.65 13.37
 -4 -2 -1 331.9 13.29
 -4 2 -1 357.6 13.33
 4 -2 1 349.25 13.32
 4 2 1 340.55 13.32
 -4 -2 -1 293.73 13.27
 4 -2 2 87.76 4.03
 4 2 2 96.07 3.92
 -4 2 -2 90.35 3.91
 -4 2 -2 96.93 3.97
 -4 -2 -2 99.87 4.08
 -4 2 -2 95.46 4.07
 4 2 2 92.1 4.07
 4 -2 2 94.96 4.08
 -4 -2 -2 81.58 4.04
 4 2 3 89.42 3.91
 4 2 3 97.09 4.33
 4 -2 3 96.75 4.33
 -4 2 -3 95.81 4.31
 -4 -2 -3 95.76 4.3
 -4 -2 -3 98.56 4.33
 -4 2 -3 100.47 4.11
 -4 2 -3 96.63 4.08
 -4 2 -3 91.24 4.27
 -4 -2 -3 98.34 4.31
 -4 2 -4 1.29 0.62
 -4 -2 -4 0.48 0.49
 -4 2 -4 1 0.59
 -4 -2 -4 1.67 0.63
 4 2 4 1.35 0.61
 4 -2 4 1.28 0.58
 -4 2 -4 0.94 0.53
 -4 -2 -4 0.69 0.55
 -4 2 -4 0.8 0.38
 -4 -2 -4 1.23 0.57
 -4 2 -5 -0.24 0.48
 -4 -2 -5 -0.61 0.96
 -4 2 -5 -0.2 1.04
 -4 -2 -5 0.1 0.51
 -4 2 -5 0.1 0.52
 4 -2 5 1.61 0.71
 4 2 5 2.99 0.75
 -4 -2 -5 -0.2 0.99
 -4 2 -5 -0.31 0.54
 -4 -2 -5 0.1 0.55
 -4 2 -5 0.21 0.57
 -4 -2 -5 -0.21 0.55
 -4 2 -6 18.81 1.64
 -4 2 -6 15.56 1.73
 -4 -2 -6 14.04 1.55
 4 2 6 12.33 1.47
 4 -2 6 13.96 1.54
 -4 -2 -6 17.87 1.71
 -4 -2 -6 18.63 1.81
 -4 2 -6 16.36 1.56
 -4 -2 -6 15.52 1.51
 -4 2 -6 14.85 1.66
 -4 -2 -6 16.85 1.78
 -4 2 -7 70.56 3.9
 -4 -2 -7 67.49 3.9
 -4 2 -7 67.02 3.74
 -4 -2 -7 68.75 3.85
 -4 -2 -7 65.33 3.74
 -4 -2 -7 67.3 3.85
 -4 2 -7 65 3.81
 -4 -2 -7 66.14 3.66
 -4 2 -8 1.65 0.9
 -4 -2 -8 2.41 0.94
 -4 -2 -8 3.05 0.91
 -4 2 -8 3.56 0.99
 -4 2 -8 2.56 1
 -4 -2 -8 2.98 1.01
 -4 2 -9 -0.16 0.65
 -4 -2 -9 0.64 0.65
 -4 2 -9 -0.07 0.63
 -4 -2 -9 0.44 0.6
 -4 -2 -9 0.26 0.51
 -4 2 -9 0.9 0.61
 -4 -2 -9 0.15 0.6
 -4 2 -9 0.15 0.61
 4 3 -10 21.82 1.35
 4 -3 -10 20.67 1.36
 4 3 -10 22.78 1.41
 -4 -3 10 18.93 1.19
 4 3 -9 36.29 2.25
 4 -3 -9 34.24 2.2
 -4 -3 9 33.09 2.19
 4 3 -9 36.68 2.31
 4 -3 -9 35.19 2.28
 4 3 -9 33.77 2.28
 4 -3 -9 32.98 2.02
 4 -3 -8 0.25 0.95
 4 3 -8 0.37 0.98
 4 -3 -8 0.36 0.91
 4 -3 -8 0.47 0.92
 4 3 -8 -0.58 0.93
 4 3 -8 -0.63 0.86
 4 -3 -8 -0.1 0.83
 4 3 -7 99.16 5
 4 -3 -7 91.43 4.81
 4 -3 -7 95.98 4.97
 4 3 -7 97.5 5.01
 4 -3 -7 93.49 4.75
 4 -3 -7 105.76 5.02
 4 3 -7 100.18 4.95
 4 -3 -7 87.17 4.92
 4 3 -7 95.44 4.97
 4 3 -7 99.26 4.93
 4 -3 -7 98.5 4.94
 -4 3 6 22.73 1.87
 -4 -3 6 23.17 1.88
 4 3 -6 25.02 2.13
 4 -3 -6 24.96 2.16
 4 3 -6 24.43 2
 4 -3 -6 23.36 1.94
 4 -3 -6 31.96 2.24
 4 3 -6 27.71 1.98
 4 -3 -6 27.5 1.96
 4 3 -6 31.2 2.22
 4 -3 -6 26.93 2.07
 4 3 -6 28.49 2.13
 4 3 -5 -0.29 0.5
 -4 3 5 0.09 0.52
 -4 -3 5 0.18 0.53
 4 -3 -5 0.08 0.49
 4 3 -5 -0.17 0.52
 4 3 -5 -0.35 0.53
 4 -3 -5 -0.27 0.56
 4 3 -4 35.59 1.83
 4 3 -4 31.69 1.87
 4 -3 -4 29.89 1.83
 -4 3 4 30.64 1.9
 -4 -3 4 30.5 1.92
 4 3 -4 32.58 1.98
 4 3 -4 32.21 1.89
 4 -3 -4 35.68 1.97
 -4 -3 3 118.25 5.31
 -4 3 3 128.63 5.38
 4 3 -3 128.68 5.37
 4 -3 -3 120.35 5.32
 -4 3 3 132.68 5.43
 -4 -3 3 129.76 5.43
 4 3 -3 119.59 5.4
 4 -3 -3 135.84 5.42
 4 3 -3 126.39 5.37
 -4 3 2 22.52 1.33
 -4 -3 2 23.43 1.32
 4 -3 -2 21.73 1.29
 4 3 -2 25.48 1.35
 4 3 -2 25.06 1.38
 4 -3 -2 23.14 1.31
 4 3 -2 22.96 1.33
 4 -3 -1 47.04 2.06
 4 3 -1 44.22 2.03
 -4 3 1 45.01 2.06
 -4 -3 1 43.67 2.05
 4 3 -1 43.02 2.04
 4 -3 -1 41.4 2.03
 4 3 -1 44.58 2.02
 -4 3 1 42.73 2.16
 -4 -3 0 123.5 4.77
 -4 3 0 120.27 4.76
 4 3 0 107.48 4.51
 -4 3 0 113.74 4.86
 -4 -3 0 112.53 4.79
 4 -3 0 119.23 4.73
 4 3 0 117.6 4.73
 -4 -3 -1 351.17 14.98
 -4 3 -1 412.94 15.04
 4 3 1 384.82 15.03
 4 -3 1 398.1 15.05
 -4 3 -1 385.41 15.1
 -4 3 -1 412.39 15.19
 -4 -3 -1 369.51 15.09
 4 -3 1 389.47 15.03
 4 3 1 374.3 15
 4 3 2 158.19 6.54
 4 -3 2 162.63 6.55
 -4 -3 -2 148.6 6.51
 -4 3 -2 162.15 6.55
 4 -3 2 157.27 6.55
 4 3 2 160.41 6.56
 -4 -3 -2 156.48 6.51
 -4 3 -2 156.27 6.52
 -4 3 -2 164.86 6.56
 -4 -3 -2 144.94 6.58
 -4 3 -2 156.73 6.33
 -4 -3 -2 172.87 6.72
 4 3 3 943 37.1
 4 3 3 995.59 37.47
 4 -3 3 982.32 37.46
 -4 3 -3 955.77 37.32
 -4 3 -3 964.95 37.1
 -4 -3 -3 984.81 37.44
 -4 3 -3 973.02 37.43
 -4 -3 -3 962.23 37.43
 -4 3 -3 1000.28 37.45
 4 3 4 38.87 2.25
 4 -3 4 37.01 2.21
 -4 -3 -4 39.38 2.3
 -4 -3 -4 37.05 2.18
 -4 3 -4 33.13 2.13
 -4 3 -4 39.26 2.27
 -4 -3 -4 37.94 2.24
 -4 3 -5 61.92 3.38
 -4 -3 -5 68.27 3.46
 4 3 5 60.17 3.37
 4 -3 5 66.52 3.47
 -4 3 -5 67.11 3.53
 -4 3 -5 59.51 3.44
 -4 3 -5 64.76 3.46
 -4 -3 -5 61.85 3.46
 4 -3 5 60.65 3.41
 -4 -3 -5 59.86 3.49
 -4 -3 -5 60.95 3.54
 4 -3 6 1.38 0.96
 -4 -3 -6 1.75 0.97
 -4 3 -6 0.93 1.02
 -4 -3 -6 1.28 1.02
 -4 -3 -6 2.11 1.11
 -4 -3 -6 0.62 1.01
 -4 3 -6 2.16 0.77
 -4 -3 -6 0.6 0.6
 -4 3 -6 3.53 1.17
 -4 -3 -7 29.73 2.34
 -4 3 -7 30.84 2.32
 -4 -3 -7 32.51 2.36
 -4 -3 -7 26.81 2.26
 -4 3 -7 29.79 2.23
 -4 3 -7 32.19 2.34
 -4 -3 -7 28.51 2.27
 -4 -3 -7 31.63 2.25
 4 -3 7 27.84 2.05
 -4 -3 -8 -0.59 0.8
 -4 3 -8 -0.68 0.76
 -4 -3 -8 -0.64 0.76
 -4 3 -8 0.5 0.78
 -4 -3 -8 0.59 0.78
 -4 3 -8 -0.1 0.74
 -4 -3 -8 0.11 0.78
 -4 -3 -9 0.6 0.53
 -4 3 -9 -0.49 0.61
 -4 -3 -9 0.49 0.56
 -4 -3 -9 -0.13 0.55
 -4 3 -9 0.19 0.54
 -4 3 -9 -0.07 0.61
 -4 -3 -9 0.07 0.55
 4 4 -10 29.14 1.61
 -4 -4 9 22.23 1.6
 4 4 -9 20.87 1.63
 4 4 -9 23.35 1.64
 4 -4 -9 19 1.54
 4 -4 -8 21.27 1.84
 4 4 -8 22.29 1.9
 -4 -4 8 19.54 1.79
 4 -4 -8 23.72 1.95
 4 -4 -8 20.96 1.74
 4 4 -8 22.5 1.84
 4 4 -8 20.57 1.84
 4 4 -7 103.09 5.11
 4 -4 -7 101.7 5.05
 4 4 -7 101.35 5.05
 4 4 -7 96.9 4.82
 4 -4 -7 99.43 4.93
 -4 -4 7 100.85 5.08
 4 -4 -7 92.26 5.02
 4 -4 -7 96.76 4.93
 4 4 -7 100.09 4.94
 4 4 -6 43.36 2.76
 4 4 -6 39.93 2.68
 4 -4 -6 37.98 2.65
 4 -4 -6 43.41 2.63
 4 4 -6 38.84 2.69
 4 -4 -6 40.04 2.6
 4 4 -6 40.95 2.62
 -4 4 6 38.91 2.47
 -4 -4 6 48.5 2.63
 4 4 -6 47.49 2.64
 4 -4 -6 39.39 2.52
 4 4 -6 38.87 2.61
 -4 4 6 39.42 2.52
 -4 -4 6 38.75 2.52
 -4 -4 5 96.81 4.66
 4 -4 -5 84.79 4.32
 -4 -4 5 88.24 4.38
 -4 4 5 83.93 4.34
 -4 -4 5 94.75 4.38
 -4 4 5 93.03 4.4
 4 -4 -5 102.76 4.72
 4 4 -5 97.71 4.62
 4 4 -5 95 4.42
 4 -4 -5 92.19 4.4
 4 4 -4 0.17 0.5
 -4 4 4 0.36 0.49
 -4 -4 4 0.07 0.46
 4 -4 -4 0.39 0.43
 4 4 -4 -0.07 0.4
 4 4 -4 0.48 0.47
 4 -4 -4 0.21 0.46
 -4 4 4 -0.2 0.42
 -4 -4 4 0.27 0.43
 4 4 -3 0.65 0.47
 -4 4 3 0.39 0.38
 -4 -4 3 0.85 0.43
 4 -4 -3 0.61 0.38
 4 4 -3 0.67 0.39
 4 4 -3 0.47 0.42
 4 -4 -3 0.05 0.4
 -4 4 3 0.47 0.39
 -4 -4 3 0.46 0.41
 4 -4 -2 2.74 0.46
 4 4 -2 2.44 0.44
 -4 -4 2 4.25 0.55
 -4 4 2 4.25 0.51
 4 4 -2 3.26 0.49
 4 -4 -2 2.42 0.43
 -4 -4 2 2.77 0.46
 -4 4 2 4.39 0.55
 4 4 -2 3.98 0.59
 -4 4 2 2.34 0.54
 -4 -4 1 16.61 0.97
 -4 4 1 16.26 0.97
 -4 4 1 16.68 1.14
 4 -4 -1 14.15 0.93
 4 4 -1 16.73 0.96
 4 4 -1 14.77 0.93
 -4 -4 1 15.01 0.97
 4 4 0 14.37 0.77
 -4 -4 0 17.44 1.06
 -4 4 0 16.84 1.14
 -4 -4 0 16.81 0.96
 -4 4 0 17.11 0.97
 4 -4 0 16.63 0.96
 4 4 0 14.17 0.92
 4 -4 1 216.19 8.51
 4 4 1 206.17 8.49
 4 4 1 206.39 8.53
 4 -4 1 209.36 8.53
 -4 4 -1 204.31 8.69
 -4 -4 -1 221.34 8.7
 -4 4 -1 215.21 8.74
 -4 -4 -1 220.05 8.52
 -4 4 -1 223.09 8.53
 -4 4 -2 1.24 0.4
 -4 -4 -2 0.5 0.39
 -4 -4 -2 1.12 0.41
 -4 4 -2 1.13 0.45
 4 -4 2 1.49 0.42
 4 4 2 0.59 0.36
 4 4 2 0.82 0.44
 4 -4 2 1.39 0.43
 -4 4 -2 1.47 0.49
 -4 -4 -2 1.12 0.52
 4 -4 3 235.91 9.79
 4 4 3 227.5 9.76
 -4 4 -3 233.32 9.79
 -4 -4 -3 240.29 9.81
 -4 -4 -3 245.19 9.79
 -4 4 -3 244.45 9.79
 4 4 3 259.06 9.63
 -4 4 -3 236.7 9.72
 -4 -4 -3 227.6 9.92
 -4 4 -3 241.97 9.84
 4 4 3 234.94 9.8
 4 -4 3 243.24 9.83
 -4 4 -4 38.46 2.22
 -4 -4 -4 40.38 2.25
 -4 -4 -4 35.38 2.32
 -4 4 -4 38.68 2.26
 -4 -4 -4 38.2 2.23
 4 -4 4 40.59 2.3
 4 4 4 36.3 2.21
 -4 -4 -5 127.79 6.04
 4 -4 5 127.65 6.08
 -4 4 -5 128.4 5.92
 -4 -4 -5 123.11 5.89
 4 4 5 124.06 5.93
 4 -4 5 133.81 6.01
 -4 -4 -5 126 5.94
 -4 4 -5 128.94 5.98
 -4 4 -5 125.1 6.04
 -4 4 -5 135 5.99
 -4 -4 -5 133.18 6.09
 -4 -4 -5 131.55 5.97
 -4 4 -6 -0.11 0.9
 -4 4 -6 0.3 0.93
 -4 -4 -6 0.24 0.97
 -4 -4 -6 0.65 0.98
 -4 -4 -6 -0.46 0.98
 4 -4 6 0.81 0.93
 -4 4 -6 -0.11 0.57
 -4 4 -6 0.11 0.58
 -4 -4 -6 -0.23 0.59
 -4 -4 -6 -0.22 0.88
 -4 4 -6 -0.77 1.02
 -4 4 -7 3.71 1.03
 -4 -4 -7 3.08 1.08
 -4 -4 -7 1.66 1
 -4 4 -7 3.32 0.98
 -4 -4 -7 1.51 1.04
 -4 -4 -7 2.72 0.95
 4 -4 7 0.93 0.85
 -4 4 -7 2.13 1.09
 -4 -4 -7 2.54 0.94
 -4 -4 -8 3.66 0.96
 -4 -4 -8 5.19 1.02
 -4 -4 -8 3.45 0.86
 -4 4 -8 5.24 0.96
 -4 4 -8 3.67 0.96
 -4 -4 -8 4.5 1
 -4 4 -8 4.01 0.91
 -4 -4 -8 5.07 0.96
 -4 -4 -9 20.23 1.24
 -4 4 -9 16.07 1.12
 -4 -4 -9 15.52 1.11
 -4 -4 -9 18.12 1.11
 -4 4 -9 18.47 1.13
 -4 4 -9 13.6 1.04
 -4 -4 -9 18.86 1.18
 4 5 -9 28.68 1.8
 -4 -5 9 25.96 1.63
 4 -5 -8 44.68 2.85
 -4 -5 8 48.99 2.82
 4 5 -8 50.51 2.88
 4 -5 -8 45.08 2.69
 4 5 -8 45.36 2.67
 4 -5 -7 176.08 7.8
 4 5 -7 175.7 7.77
 4 -5 -7 184.5 7.88
 4 5 -7 171.88 7.78
 4 5 -7 174.95 7.96
 4 -5 -7 164.24 7.66
 4 5 -7 177.8 7.73
 -4 -5 7 185.14 8.02
 4 -5 -6 104.84 5.29
 4 5 -6 110.96 5.47
 4 -5 -6 109.86 5.53
 4 5 -6 110.76 5.51
 -4 -5 6 118.18 5.6
 4 5 -6 115.72 5.5
 -4 -5 5 9.24 1.37
 4 5 -5 8.9 1.45
 4 5 -5 7.83 1.32
 4 -5 -5 6.82 1.23
 4 5 -5 10.49 1.19
 -4 -5 4 188.19 7.84
 -4 5 4 169.15 7.79
 4 -5 -4 186.55 7.84
 4 5 -4 182.01 7.82
 -4 -5 4 180.11 7.87
 -4 5 4 192.91 7.89
 4 5 -4 200.53 8.2
 4 5 -4 204.92 7.91
 4 -5 -4 204.27 7.93
 -4 5 3 53.03 2.5
 -4 -5 3 54.31 2.5
 4 -5 -3 47.47 2.43
 4 5 -3 53.06 2.48
 -4 5 3 49.55 2.49
 -4 -5 3 53.45 2.53
 4 -5 -3 48.37 2.46
 4 5 -3 56.08 2.51
 4 5 -3 54.97 2.75
 4 5 -2 699.55 25.82
 -4 5 2 660.01 25.59
 -4 -5 2 686.24 25.59
 4 -5 -2 657.47 25.57
 4 5 -2 621.59 25.55
 -4 5 2 678.8 25.62
 -4 -5 2 636.36 25.6
 -4 5 2 677.47 25.94
 4 5 -2 682.61 25.58
 4 -5 -2 672.93 25.59
 -4 5 1 1508.82 53.63
 -4 5 1 1375.18 53.53
 -4 -5 1 1438.45 53.3
 4 5 -1 1427.56 53.3
 -4 -5 1 1401.33 53.2
 -4 5 1 1331.74 53.18
 4 -5 -1 1429.33 53.19
 4 5 -1 1338.35 53.17
 -4 5 0 73.78 3.39
 -4 5 0 72.17 3.35
 -4 -5 0 74.59 3.21
 -4 5 0 69.65 2.99
 4 -5 0 75.61 3.01
 4 5 0 63.29 2.96
 -4 -5 -1 260.71 10.58
 -4 5 -1 262.38 10.58
 -4 5 -1 287.47 11.02
 -4 -5 -1 280.55 10.89
 -4 5 -1 268.71 10.59
 4 -5 1 271.46 10.6
 -4 -5 -1 258.23 10.59
 4 5 1 282.3 10.61
 4 5 2 212.77 8.81
 4 -5 2 207.89 8.8
 -4 -5 -2 226.72 8.81
 -4 5 -2 227.61 8.81
 -4 5 -2 217.38 9.05
 -4 -5 -2 217.5 9.1
 -4 5 -2 229.12 9.15
 4 -5 2 224.07 8.81
 4 5 2 216.82 8.78
 -4 5 -2 223.48 8.82
 -4 -5 -2 207.12 8.79
 4 -5 3 131.41 5.67
 4 5 3 124.36 5.63
 -4 5 -3 133.55 5.74
 -4 -5 -3 137.45 5.95
 -4 5 -3 134.16 5.87
 -4 -5 -3 132.44 5.61
 -4 5 -3 132.59 5.61
 4 -5 3 134.03 5.65
 4 5 3 123.76 5.59
 -4 5 -3 137.87 5.66
 -4 -5 -3 125.79 5.62
 -4 -5 -4 -0.11 0.96
 -4 -5 -4 0.47 0.51
 -4 -5 -4 1.79 0.98
 -4 -5 -4 -0.6 0.91
 4 -5 4 -0.11 0.96
 -4 -5 -5 113.42 5.76
 -4 -5 -5 121.81 5.64
 -4 -5 -5 116.27 5.63
 4 -5 5 122.92 5.79
 -4 -5 -5 115.22 5.67
 -4 5 -5 118.79 5.71
 -4 -5 -6 0.34 1
 -4 5 -6 -0.39 0.87
 -4 -5 -6 0.7 0.94
 4 -5 6 0.12 0.94
 -4 -5 -7 47.05 2.89
 -4 -5 -7 45.47 2.97
 -4 5 -7 46.89 2.76
 -4 -5 -7 43.72 2.68
 -4 -5 -7 49.66 2.87
 -4 5 -7 52.32 2.82
 4 -5 7 52.19 2.97
 -4 -5 -7 52.38 2.96
 -4 -5 -8 0.62 0.74
 4 -5 8 1.18 0.63
 -4 -5 -8 0.23 0.65
 -4 -5 -8 0.97 0.65
 -4 -5 -9 9.57 0.81
 4 6 -9 5.31 0.72
 -4 -6 8 53.71 2.97
 4 6 -8 58.24 3.06
 4 -6 -8 56.53 3.16
 4 -6 -7 220.09 9.33
 4 6 -7 209.47 9.32
 4 -6 -7 207.03 9.5
 -4 -6 7 215.34 9.42
 4 6 -7 231.59 9.46
 4 -6 -6 67.67 3.64
 4 6 -6 65.14 3.78
 4 -6 -6 64.32 3.79
 -4 -6 6 69.67 3.84
 4 6 -6 68.02 3.7
 -4 -6 5 6.32 1.32
 4 6 -5 5.29 1.31
 4 -6 -5 8.77 1.35
 4 6 -5 6.21 1.03
 4 6 -5 5.56 1.21
 -4 -6 5 9.5 1.36
 -4 -6 4 268.65 11.15
 4 6 -4 265.36 11.18
 4 -6 -4 269.22 11.05
 4 6 -4 264.16 11
 -4 6 4 245.3 10.88
 -4 -6 4 260.53 11.09
 -4 6 3 215.19 8.59
 4 6 -3 187.02 8.55
 -4 6 3 218.07 8.56
 -4 6 3 197.62 8.6
 -4 6 2 0.08 0.47
 4 6 -2 -0.06 0.4
 -4 6 2 0.15 0.43
 -4 6 2 -0.07 0.37
 -4 6 1 100.53 4.63
 -4 6 1 100.94 4.66
 -4 6 1 101.82 4.57
 -4 6 0 457.56 17.66
 -4 6 0 439.19 17.52
 -4 -6 0 435.01 17.29
 -4 6 -1 9.16 0.96
 -4 -6 -1 8.33 0.84
 -4 6 -2 113.63 5.11
 -4 -6 -2 105.88 5.01
 -4 6 -2 114.7 5.18
 4 -6 3 15.35 1.62
 -4 6 -3 15.24 1.29
 -4 6 -3 16.7 1.43
 -4 -6 -3 15.87 1.59
 -4 -6 -3 15.86 1.59
 -4 -6 -4 8.36 1.33
 -4 -6 -4 8.3 1.39
 -4 -6 -4 9.57 1.35
 -4 -6 -5 1.66 1.01
 -4 -6 -5 1.87 1
 4 -6 5 1.16 0.98
 -4 -6 -5 0.93 0.91
 -4 -6 -5 1.89 1.02
 -4 -6 -6 194.65 8.8
 -4 -6 -6 212.9 9.2
 -4 -6 -6 211.67 8.92
 -4 -6 -7 29.38 2.08
 4 -6 7 30.81 2.13
 -4 -6 -8 39.08 2.24
 -4 -6 -8 38.66 2.12
 4 -6 8 36.18 2.05
 4 7 -8 1.28 0.61
 4 7 -8 3.21 0.71
 -4 -7 8 2.01 0.65
 4 -7 -7 18.29 1.54
 4 -7 -7 19.99 1.77
 4 7 -7 14.64 1.53
 4 7 -7 17.26 1.51
 -4 -7 7 18.88 1.61
 4 -7 -6 261.33 11.19
 4 7 -6 260.68 11.44
 4 -7 -6 285.8 11.51
 4 7 -6 263.65 11.16
 -4 -7 6 264.39 11.36
 4 7 -5 2.94 1.19
 4 7 -5 3.07 0.86
 4 -7 -5 3.05 1.09
 -4 -7 5 1.93 0.97
 -4 -7 5 2.96 1.07
 -4 -7 4 2.47 1.02
 4 -7 -4 3.23 1.1
 4 7 -4 1.61 0.62
 4 -7 -4 2.41 1.04
 -4 -7 4 1.51 1.04
 -4 7 3 161.33 7.28
 -4 7 3 173.76 7.35
 4 7 -3 166.18 7.33
 -4 7 3 176.32 7.32
 -4 -7 3 170.97 7.62
 -4 -7 3 168.58 7.53
 -4 7 2 182.5 7.6
 -4 -7 2 171.85 7.75
 -4 7 2 167.44 7.54
 -4 7 2 178.1 7.49
 -4 7 1 125.33 5.57
 -4 7 1 124.13 5.45
 -4 7 1 114.96 5.51
 -4 7 0 387.49 15.72
 -4 7 0 389.56 15.76
 -4 7 -1 293.79 12.17
 -4 7 -2 299.09 11.68
 -4 7 -2 283.02 11.71
 -4 -7 -2 266.58 11.62
 4 -7 2 269.83 11.66
 -4 -7 -2 272.42 11.71
 -4 -7 -3 176.93 7.78
 -4 7 -3 176.81 7.68
 -4 7 -3 171.65 7.8
 4 -7 3 172.12 7.89
 -4 -7 -3 174.24 7.83
 -4 -7 -3 175.43 7.88
 4 -7 4 18.86 1.89
 -4 -7 -4 19.42 1.82
 -4 -7 -4 17.04 1.73
 -4 -7 -4 18.46 1.8
 -4 -7 -5 29.58 2.23
 4 -7 5 27.01 2.2
 -4 -7 -5 27 2.13
 -4 -7 -5 21.96 2.02
 -4 -7 -6 0.93 0.86
 4 -7 7 10.1 1.15
 -4 -7 -7 7.06 1.03
 -4 -7 -7 6.79 1.08
 4 -7 8 1.61 0.51
 -4 -7 -8 1.65 0.53
 -4 -7 -8 1.14 0.52
 4 8 -8 0.59 0.47
 4 8 -7 0.61 0.73
 -4 -8 7 0.31 0.71
 4 -8 -7 0.29 0.63
 4 8 -6 52.74 3.25
 -4 -8 6 53.97 3.12
 4 -8 -6 58.92 3.07
 4 -8 -6 53.94 3.17
 4 -8 -5 56.67 3.22
 4 8 -5 50.92 3.36
 -4 -8 5 57.1 3.31
 4 -8 -4 4.84 1.11
 4 -8 -4 4.8 1.16
 -4 -8 4 3.98 1.14
 4 8 -4 2.95 0.77
 -4 8 3 54.64 3.01
 -4 -8 3 56.99 3.34
 -4 8 2 21.92 1.7
 -4 -8 2 23.27 1.98
 -4 8 2 22.96 1.71
 -4 8 1 215.01 8.94
 -4 -8 1 189.22 8.91
 -4 8 1 211.23 8.9
 -4 8 0 0.33 0.59
 -4 -8 0 0.97 0.99
 -4 -8 0 0.68 0.94
 -4 8 0 1.32 0.71
 -4 8 -1 28.51 2.02
 4 -8 1 27.85 2.09
 -4 -8 -1 27.44 2.12
 -4 8 -1 26.37 2
 -4 8 -2 798.87 30.45
 -4 8 -2 755.79 30.48
 4 -8 2 752.54 30.38
 -4 -8 -2 768.88 30.45
 -4 -8 -2 775.57 30.51
 -4 -8 -3 381.55 16.66
 -4 8 -3 433.95 16.88
 4 -8 3 436.43 17.07
 -4 -8 -3 416.05 16.96
 -4 -8 -3 401.89 16.95
 4 -8 4 75.6 4.31
 -4 -8 -4 86.47 4.4
 -4 -8 -4 83.05 4.36
 -4 -8 -4 77.98 4.18
 -4 -8 -5 10.53 1.43
 -4 -8 -5 11.29 1.37
 -4 -8 -5 11.3 1.46
 -4 -8 -6 2.56 0.89
 4 -8 6 2.27 0.92
 -4 -8 -7 14.42 1.25
 -4 -8 -7 15.87 1.25
 4 -8 7 13.81 1.24
 -4 -8 -8 19.75 1.13
 4 9 -7 47.42 2.42
 4 -9 -7 41.6 2.16
 -4 -9 6 6.03 0.94
 4 -9 -6 5.95 0.88
 4 9 -6 4.27 1.03
 -4 -9 5 18.79 1.69
 4 9 -5 17.53 1.79
 4 9 -4 48.9 3.21
 -4 -9 4 53.24 3.2
 4 -9 -4 54.25 2.97
 4 9 -3 78.64 4.09
 -4 -9 3 63.52 3.82
 -4 9 2 148.56 6.98
 -4 9 2 152.54 7.05
 -4 -9 2 170.74 7.34
 -4 9 1 240.16 10.08
 -4 9 1 215.79 9.98
 -4 -9 1 232.35 10.12
 -4 -9 1 246.27 10.23
 -4 9 0 2.58 0.76
 -4 9 0 -0.49 0.61
 -4 -9 0 0.24 1
 -4 -9 0 1.74 1.07
 4 -9 1 12.88 1.43
 -4 9 -1 14.18 1.47
 -4 9 -1 14.21 1.51
 -4 -9 -1 16.67 1.74
 -4 -9 -1 11.9 1.59
 4 -9 2 106.71 5.06
 -4 -9 -2 94.51 5.05
 -4 -9 -3 274.71 11.68
 4 -9 3 278.53 11.68
 -4 -9 -3 265.02 11.68
 -4 -9 -4 4.44 1.03
 -4 -9 -4 5.53 1.2
 -4 -9 -4 4.84 1.02
 4 -9 5 0.56 0.79
 -4 -9 -5 -0.52 0.78
 -4 -9 -5 0.27 0.75
 -4 -9 -5 1.36 0.79
 -4 -9 -6 15.74 1.34
 -4 -9 -6 16.48 1.31
 4 -9 7 0.33 0.46
 -4 -9 -7 0.57 0.44
 -4 -9 -7 0.35 0.42
 4 10 -7 47.52 2.3
 -4 -10 6 44.75 2.26
 4 10 -6 44.4 2.52
 -4 -10 5 4.86 0.91
 -4 -10 4 14.08 1.44
 4 10 -4 12.53 1.52
 -4 -10 3 155.8 7.15
 4 10 -3 157.53 7.27
 -4 -10 2 158.8 7.31
 -4 -10 2 165.7 7.33
 4 10 -2 149.97 7.24
 -4 -10 1 3.7 1.18
 -4 -10 1 2.73 1.07
 4 10 -1 1.19 0.99
 -4 -10 0 -0.25 1.01
 -4 -10 0 0.12 0.9
 -4 -10 -1 29.28 2.31
 -4 -10 -1 30.92 2.32
 -4 -10 -2 11.59 1.39
 -4 -10 -2 11.81 1.46
 -4 -10 -3 88.82 4.56
 4 -10 4 49.33 2.87
 -4 -10 -4 47.01 2.84
 -4 -10 -4 47.61 2.82
 4 -10 5 2.18 0.71
 -4 -10 -5 1.87 0.76
 -4 -10 -5 2.08 0.71
 4 -10 6 0.68 0.51
 -4 -10 -6 0.06 0.49
 4 11 -6 26.99 1.62
 -4 -11 6 30.71 1.66
 -4 -11 5 9.14 0.86
 -4 -11 4 34.84 2.09
 4 11 -4 35.4 2.29
 -4 -11 3 70.67 3.64
 4 11 -3 67.67 3.68
 -4 -11 2 110.44 5.54
 4 11 -2 128.05 5.7
 -4 -11 1 1.22 0.88
 4 11 -1 -0.85 0.88
 -4 -11 0 -0.57 0.89
 -4 -11 0 1.26 0.88
 -4 -11 -1 3.28 1
 -4 -11 -1 2.35 0.9
 -4 -11 -2 0.54 0.85
 -4 -11 -2 0.64 0.76
 4 -11 3 1.74 0.73
 -4 -11 -3 0.68 0.69
 -4 -11 -3 0.38 0.74
 -4 -11 -4 -0.08 0.63
 4 -11 4 0.14 0.58
 4 -11 5 3.38 0.63
 -4 11 -5 3.19 0.59
 -4 -12 5 2.53 0.53
 4 12 -5 3.02 0.57
 -4 -12 4 73.34 3.39
 4 12 -4 68.03 3.35
 -4 -12 3 3.56 0.71
 4 12 -3 3.81 0.82
 -4 -12 2 1.07 0.69
 4 12 -2 1.13 0.75
 -4 -12 1 1.53 0.75
 4 12 -1 1.32 0.68
 -4 -12 0 14.55 1.39
 -4 -12 -1 21.3 1.63
 -4 -12 -2 0.49 0.62
 -4 -12 -2 -0.41 0.64
 -4 -12 -3 3.32 0.7
 -4 -12 -3 5.15 0.78
 -4 -12 -4 17.65 1.19
 -4 -13 3 46.16 2.09
 4 13 -3 37.23 1.92
 4 13 -2 6.07 0.65
 -4 -13 2 6.2 0.63
 -4 -13 1 41.56 2.09
 -4 -13 0 0.32 0.47
 -4 -13 -1 29.45 1.69
 -4 -13 -2 6.33 0.69
 5 0 -10 1.17 0.6
 5 0 -9 0.71 0.79
 5 0 -8 125.38 6.06
 5 0 -7 0.12 0.91
 5 0 -6 36.51 2.43
 5 0 -6 31.91 2.26
 5 0 -6 35.6 2.37
 5 0 -5 -0.19 0.49
 5 0 -4 55.61 2.61
 5 0 -3 0.09 0.37
 5 0 -3 0.3 0.44
 5 0 -2 598.23 23.12
 -5 0 1 -0.08 0.37
 -5 0 1 -0.12 0.24
 5 0 -1 0.17 0.4
 -5 0 0 541.17 21.21
 5 0 0 559.57 21.32
 -5 0 0 555.1 21.27
 -5 0 -1 -0.04 0.42
 -5 0 -1 -0.12 0.34
 5 0 1 0.65 0.41
 -5 0 -2 258.01 10.07
 5 0 2 252.18 9.86
 -5 0 -2 235.67 9.96
 -5 0 -3 -0.06 0.42
 -5 0 -4 10.5 1.05
 -5 0 -4 13.78 1.26
 -5 0 -5 -0.28 0.93
 -5 0 -5 0.44 0.64
 -5 0 -6 8.77 1.35
 -5 0 -7 -0.25 0.94
 -5 0 -7 0.27 0.92
 -5 0 -8 54.98 3.24
 -5 0 -8 57.69 3.23
 -5 0 -9 -0.13 0.57
 -5 0 -9 -0.51 0.63
 5 -1 -10 21.23 1.47
 5 1 -10 21.57 1.47
 5 -1 -10 17.65 1.26
 5 1 -10 18.28 1.35
 -5 -1 10 22.4 1.44
 5 -1 -9 6.48 1.13
 5 1 -9 6.05 1.09
 5 1 -9 5.43 1.02
 5 -1 -9 5.56 1.04
 5 -1 -9 6.13 1.12
 5 1 -9 5.43 1.14
 5 1 -8 1.28 1.08
 5 -1 -8 2.05 1.11
 5 1 -8 0.82 1.01
 5 -1 -8 3.02 1.15
 5 1 -8 1.77 0.97
 5 -1 -8 1.4 0.92
 5 -1 -7 301.16 12.44
 5 -1 -7 270.7 12.36
 5 1 -7 302.07 12.56
 5 1 -7 298.97 12.55
 -5 1 7 295.02 12.52
 -5 -1 7 288.96 12.49
 5 -1 -7 298.56 12.66
 5 1 -7 301.14 12.67
 5 1 -7 298.95 12.57
 5 -1 -7 299.75 12.59
 5 -1 -7 290.2 12.53
 5 1 -7 289.12 12.51
 5 -1 -6 2.24 1.06
 5 1 -6 3.24 1.15
 5 1 -6 3.57 1.1
 5 -1 -6 2.17 1.04
 5 1 -6 2.2 0.74
 5 -1 -6 1.33 1.15
 5 1 -6 3.12 1.21
 -5 -1 6 2.73 0.76
 -5 1 6 2.25 0.75
 5 -1 -6 3.86 0.88
 5 1 -6 2.99 0.81
 5 1 -6 2.31 0.73
 5 -1 -6 2.66 0.76
 5 -1 -6 2.95 1.03
 5 1 -6 3.29 1.09
 5 1 -5 5.82 0.88
 5 -1 -5 8.02 0.99
 -5 1 5 6.97 0.96
 -5 -1 5 6.4 0.98
 5 -1 -5 6.74 0.89
 5 1 -5 6.06 0.88
 5 1 -4 1063.61 42.49
 5 -1 -4 1136.34 42.79
 5 1 -4 1082.11 42.77
 -5 1 4 1088.91 42.84
 -5 -1 4 1104.54 42.86
 -5 -1 4 1118.42 42.79
 -5 1 4 1132.19 42.8
 5 1 -4 1127.99 42.81
 5 -1 -4 1130.81 42.83
 5 1 -4 1137.32 42.85
 5 1 -3 1995.18 71.27
 5 -1 -3 1884.73 71.24
 5 -1 -3 1775.16 71.34
 5 1 -3 1809.91 71.36
 -5 -1 3 1858.07 71.35
 -5 1 3 1835.91 71.34
 5 -1 -3 1860.67 71.38
 5 1 -3 1888.81 71.38
 5 1 -3 1889.51 71.37
 5 1 -2 204.35 7.97
 -5 1 2 194.54 7.97
 -5 -1 2 202.73 7.99
 5 -1 -2 201.41 7.99
 5 1 -2 200.94 7.99
 5 1 -2 201.52 7.99
 5 -1 -2 196.04 7.99
 -5 1 2 185.04 7.53
 5 1 -2 220.04 7.99
 5 -1 -2 211.26 7.98
 -5 -1 1 62.35 2.83
 -5 1 1 65.12 2.85
 5 -1 -1 67.05 2.87
 5 -1 -1 62.81 2.83
 5 -1 -1 57.59 2.8
 5 1 -1 59.96 2.82
 5 1 -1 60.71 2.81
 -5 1 1 62 2.83
 -5 -1 1 63.61 2.6
 -5 -1 1 61.31 2.73
 -5 -1 0 249.49 9.65
 -5 1 0 259.59 9.81
 -5 1 0 251.61 9.8
 -5 -1 0 249.11 9.81
 5 1 0 245.08 9.78
 5 -1 0 259.56 9.82
 5 -1 0 244.25 9.78
 5 1 0 232.8 9.76
 -5 -1 0 228.66 9.65
 -5 1 -1 358.26 14.44
 -5 1 -1 377.52 14.49
 -5 -1 -1 374.64 14.49
 5 1 1 363.49 14.48
 5 -1 1 373.51 14.49
 5 -1 1 363.9 14.42
 5 1 1 361.29 14.38
 5 -1 1 363.13 14.46
 5 1 1 357.91 14.45
 -5 -1 -1 390.49 14.47
 -5 1 -2 114.35 4.94
 -5 -1 -2 117.72 5.16
 -5 1 -2 121.43 5.1
 -5 -1 -2 119.16 5.18
 -5 1 -2 120.02 5.18
 5 1 2 118.48 5.21
 5 -1 2 120.12 5.21
 5 1 2 123.65 5
 5 1 2 129.02 5.24
 5 -1 2 127.55 5.23
 -5 1 -2 112.62 5.16
 -5 -1 -2 122.59 5.2
 5 1 3 363.8 14.25
 5 1 3 368.33 14.69
 5 -1 3 380.48 14.72
 -5 -1 -3 369.14 14.64
 -5 1 -3 377.99 14.54
 -5 1 -3 366.21 14.23
 -5 -1 -3 351.96 14.62
 -5 1 -3 360.64 14.64
 -5 -1 -3 361.1 14.68
 -5 1 -3 362.29 14.67
 -5 -1 -4 1.09 0.6
 -5 1 -4 1.9 0.66
 -5 1 -4 1.55 0.51
 -5 -1 -4 1.43 0.56
 5 1 4 2.17 0.62
 5 -1 4 1.9 0.62
 -5 1 -4 1.68 0.61
 -5 -1 -4 1.68 0.64
 -5 1 -4 1.7 0.62
 -5 -1 -4 2.04 0.65
 -5 -1 -5 50.39 2.94
 -5 1 -5 52.86 2.97
 -5 -1 -5 52.41 3.01
 -5 1 -5 52.97 3
 -5 -1 -5 43.73 2.85
 -5 -1 -5 50.36 3.06
 -5 1 -5 51.33 3.08
 -5 -1 -5 48.67 2.94
 -5 1 -5 52.51 3.01
 5 1 5 49.06 2.96
 5 -1 5 48.78 2.96
 -5 1 -6 67.45 3.8
 -5 -1 -6 58.64 3.66
 -5 1 -6 67.85 3.72
 -5 -1 -6 62.11 3.65
 -5 -1 -6 62.66 3.59
 -5 -1 -6 68.21 3.51
 -5 -1 -7 68.73 3.74
 -5 1 -7 68.31 3.89
 -5 -1 -7 71.39 3.95
 -5 1 -7 73.95 3.98
 -5 1 -7 68.09 3.96
 -5 1 -8 12.88 1.38
 -5 -1 -8 10.79 1.18
 -5 -1 -8 14.13 1.46
 -5 -1 -8 12.83 1.42
 -5 1 -8 13.83 1.45
 -5 1 -8 12.19 1.4
 -5 1 -9 68.56 3.36
 -5 -1 -9 64.87 3.31
 -5 1 -9 68.1 3.29
 -5 -1 -9 62.58 3.24
 -5 -1 -9 66.01 3.26
 -5 1 -9 66.18 3.27
 -5 -1 -9 70.35 3.28
 -5 1 -9 67.5 3.19
 5 -2 -10 0.3 0.4
 5 2 -10 0.56 0.52
 5 -2 -10 -0.13 0.57
 5 2 -10 -0.06 0.54
 -5 -2 10 0.45 0.5
 5 2 -9 0.1 0.75
 5 -2 -9 -0.41 0.67
 5 2 -9 -0.42 0.79
 5 -2 -9 0.32 0.82
 5 -2 -8 0.53 0.83
 5 2 -8 1.27 0.97
 5 -2 -8 0.62 0.9
 5 2 -8 0.98 0.91
 5 2 -8 1.18 0.95
 5 -2 -8 0.26 0.93
 5 -2 -7 8.25 1.33
 -5 2 7 8.55 1.15
 5 2 -7 7.95 1.19
 5 -2 -7 6.17 1.09
 -5 -2 7 7.73 1.08
 5 -2 -7 4.54 1.15
 5 -2 -7 6.33 1.36
 5 2 -7 6.68 1.35
 5 2 -7 7.52 1.14
 5 -2 -7 5.64 1.24
 5 2 -7 7.22 1.42
 -5 -2 6 57.57 3.16
 -5 2 6 52.17 3.08
 5 -2 -6 52.64 3.06
 5 -2 -6 54.18 3.21
 5 -2 -6 57.05 3.24
 5 2 -6 55.23 3.23
 5 2 -6 51.84 3.24
 5 -2 -6 52.86 3.27
 5 2 -6 52.95 3.1
 5 -2 -6 56.02 3.06
 5 2 -6 58.79 3.21
 5 -2 -6 51.55 3.09
 5 -2 -6 51.02 3.05
 5 2 -6 53.27 3.09
 -5 2 6 53.22 3.13
 -5 -2 6 53.32 3.14
 5 2 -5 53.54 2.87
 -5 2 5 51.74 2.8
 -5 -2 5 50.03 2.76
 5 2 -5 50.47 2.81
 5 -2 -5 49.61 2.8
 5 -2 -5 45.3 2.7
 5 2 -5 50.15 2.76
 -5 2 5 46.17 2.79
 -5 -2 5 50.13 2.84
 5 2 -4 623.12 25.86
 5 2 -4 706.95 26.2
 -5 2 4 637.63 26.07
 -5 -2 4 678.64 26.12
 5 -2 -4 692.64 26.18
 5 2 -4 691.32 26.17
 5 -2 -4 645.8 26.08
 5 2 -4 665.38 26.12
 -5 2 4 683.11 26.2
 -5 -2 4 694.94 26.23
 5 2 -3 1610.07 63.83
 5 2 -3 1693.78 63.93
 -5 2 3 1761.95 63.94
 -5 -2 3 1607.91 63.88
 5 2 -3 1713.13 63.93
 5 -2 -3 1691.59 63.93
 5 -2 -3 1634.25 63.89
 5 2 -3 1677.7 63.93
 5 2 -2 52.58 2.49
 -5 -2 2 47.92 2.43
 -5 2 2 49.5 2.44
 5 2 -2 53.29 2.43
 5 2 -2 49.48 2.43
 5 -2 -2 55.3 2.5
 5 2 -2 45.43 2.41
 5 -2 -2 53.94 2.49
 5 2 -1 843.18 31.62
 -5 2 1 826.19 31.73
 -5 -2 1 802.29 31.71
 5 -2 -1 821.02 31.72
 5 2 -1 786.95 31.71
 5 -2 -1 833.69 31.72
 5 2 -1 830.32 31.71
 -5 -2 1 844.61 31.55
 5 2 0 7.29 0.77
 -5 -2 0 9.6 0.6
 -5 2 0 8.66 0.79
 -5 -2 0 7.86 0.76
 5 -2 0 8.23 0.76
 5 2 0 8.94 0.77
 -5 -2 0 9.38 0.74
 -5 2 0 7.92 0.76
 5 2 1 216.43 8.88
 5 -2 1 226.33 8.9
 5 2 1 235.65 8.86
 -5 2 -1 218.7 8.9
 -5 -2 -1 207.8 8.87
 -5 2 -1 218.35 8.87
 -5 -2 -1 217.73 8.87
 5 -2 1 219.81 8.86
 5 2 1 213.15 8.85
 -5 -2 -1 222.37 8.87
 5 2 2 502.94 20.17
 5 -2 2 517.75 20.19
 5 2 2 506.63 19.96
 -5 2 -2 517.91 20.01
 -5 2 -2 520.41 20.01
 -5 -2 -2 503.54 20.13
 -5 2 -2 521.41 20.16
 5 -2 2 541.88 20.19
 5 2 2 520.44 20.17
 -5 -2 -2 499.64 20.17
 5 2 3 20.74 1.16
 5 2 3 20.32 1.44
 5 -2 3 20.04 1.46
 5 2 3 17.79 1.4
 -5 -2 -3 18.43 1.42
 -5 2 -3 19.4 1.44
 5 -2 3 23.26 1.51
 -5 -2 -3 20.03 1.44
 -5 2 -3 20.11 1.27
 -5 2 -3 21.2 1.24
 -5 -2 -3 20.05 1.42
 -5 2 -3 18.69 1.39
 -5 -2 -4 0.18 0.5
 -5 2 -4 1.91 0.64
 -5 2 -4 0.56 0.55
 -5 -2 -4 1.12 0.61
 5 2 4 0.95 0.63
 5 -2 4 0.67 0.53
 -5 2 -4 1.06 0.46
 -5 -2 -4 1.1 0.56
 -5 2 -4 0.87 0.56
 -5 -2 -4 1.37 0.66
 -5 2 -5 1.99 1.11
 -5 -2 -5 0.33 1
 -5 -2 -5 -0.09 0.98
 5 -2 5 0.09 0.94
 5 2 5 0.35 0.69
 5 -2 5 -0.23 0.64
 -5 2 -5 0.43 0.59
 -5 -2 -5 0.11 0.61
 -5 -2 -5 1.42 1.02
 -5 2 -5 0.9 0.64
 -5 -2 -5 0.67 0.6
 -5 2 -5 -0.35 0.64
 -5 -2 -5 -0.12 0.56
 -5 2 -6 4.71 1.17
 -5 -2 -6 4.68 1.14
 -5 -2 -6 5.07 1.28
 -5 -2 -6 4.91 1.15
 -5 2 -6 7.05 1.14
 -5 -2 -6 5.39 1.04
 -5 -2 -6 5.56 1.26
 -5 2 -6 4.58 1.23
 -5 -2 -7 5.02 1.19
 -5 2 -7 5.17 1.19
 -5 -2 -7 3.79 1.17
 -5 2 -7 5.39 1.2
 -5 -2 -7 4.11 1.05
 -5 2 -7 6.81 1.21
 -5 -2 -7 5.45 1.2
 -5 2 -8 4.24 0.96
 -5 -2 -8 5.12 1
 -5 -2 -8 4.45 0.91
 -5 2 -8 4.34 0.95
 -5 -2 -8 4.88 0.99
 -5 2 -8 5.66 1.07
 -5 -2 -8 3.72 1
 -5 2 -9 9.47 0.88
 -5 2 -9 10.39 0.99
 -5 -2 -9 9.2 0.95
 -5 -2 -9 9.51 0.98
 -5 2 -9 8.61 0.93
 -5 2 -9 10.69 1.04
 -5 -2 -9 9.38 1.02
 5 3 -10 0.28 0.46
 -5 -3 10 -0.32 0.42
 5 -3 -10 0.59 0.45
 5 3 -10 0.1 0.45
 5 -3 -9 31.17 2.13
 5 3 -9 31.94 2.16
 5 3 -9 33 2.15
 -5 -3 9 35.06 2.19
 5 3 -8 10.82 1.44
 5 -3 -8 10.44 1.41
 5 3 -8 11.63 1.5
 5 -3 -8 8.95 1.3
 5 3 -8 12 1.48
 5 -3 -8 10.06 1.3
 5 3 -7 8.17 1.31
 5 -3 -7 5.81 1.34
 5 3 -7 5.88 1.32
 5 3 -7 5.22 1.17
 5 -3 -7 5.76 1.24
 5 3 -7 7.41 1.31
 5 -3 -7 6.75 1.29
 5 -3 -6 3.45 1.09
 5 -3 -6 1.65 1.08
 5 3 -6 1.96 1.04
 5 3 -6 3.09 1.09
 5 -3 -6 1.79 0.94
 5 3 -6 2.63 1.14
 -5 3 6 0.92 0.64
 -5 -3 6 1.98 0.72
 5 -3 -6 2.08 0.71
 5 3 -6 1.12 0.71
 5 -3 -6 3.41 0.83
 -5 3 6 2.1 0.77
 -5 -3 6 1.32 0.67
 5 3 -6 3.56 0.9
 5 3 -6 1.75 1.04
 5 -3 -6 0.47 1.06
 5 -3 -5 100.57 4.75
 5 3 -5 98.94 4.76
 -5 3 5 106.49 4.88
 -5 -3 5 97.89 4.82
 -5 3 5 94.5 4.75
 -5 -3 5 106.01 4.81
 5 3 -5 103.03 4.82
 5 -3 -5 99.54 4.8
 5 3 -5 105.43 4.92
 5 3 -4 74.41 3.47
 -5 3 4 66.75 3.51
 -5 -3 4 86.16 3.65
 5 -3 -4 65.82 3.48
 5 3 -4 70.85 3.53
 -5 3 4 67.77 3.56
 -5 -3 4 72.59 3.63
 5 3 -4 75.41 3.59
 5 -3 -4 87.72 3.71
 5 3 -4 74.76 3.63
 -5 -3 3 115.59 5.11
 -5 3 3 116.82 5.13
 5 3 -3 115.82 5.11
 -5 3 3 119.19 5.16
 -5 -3 3 118.59 5.18
 5 -3 -3 123.52 5.14
 5 3 -3 118.07 5.15
 5 3 -3 118.2 5.13
 5 -3 -3 116.04 5.12
 5 -3 -2 2.28 0.49
 5 3 -2 3 0.53
 -5 -3 2 2.31 0.5
 5 3 -2 4.33 0.58
 5 -3 -2 3.49 0.55
 -5 3 2 4.04 0.59
 5 3 -2 3.53 0.52
 -5 3 1 127.25 5.37
 -5 -3 1 128.59 5.37
 5 3 -1 131.39 5.38
 5 -3 -1 130.62 5.38
 -5 3 1 140.34 5.56
 -5 -3 1 124.83 5.1
 5 3 -1 129.43 5.27
 5 -3 0 170.9 6.94
 5 3 0 155.53 6.89
 -5 3 0 181.47 7.1
 -5 -3 0 173.95 7.03
 -5 -3 0 172.93 6.97
 -5 3 0 172.54 6.97
 5 3 1 818.08 32.34
 5 -3 1 846.45 32.36
 -5 -3 -1 812.59 32.3
 -5 3 -1 860.08 32.33
 5 -3 1 864.74 32.33
 5 3 1 802.18 32.29
 -5 3 -1 853.17 32.37
 -5 -3 -1 867.87 32.43
 -5 3 -2 402.67 15.35
 -5 -3 -2 386.14 15.46
 -5 3 -2 381.26 15.15
 -5 3 -2 378.45 15.34
 -5 -3 -2 376.91 15.33
 5 3 2 388.56 15.38
 5 -3 2 379.69 15.38
 5 3 2 408.23 15.28
 5 -3 2 393.38 15.37
 5 3 2 374.49 15.35
 -5 -3 -2 405.79 15.52
 5 3 3 4.99 0.76
 5 -3 3 5.66 0.78
 5 3 3 5.8 0.8
 5 -3 3 6 0.8
 -5 3 -3 5.43 0.66
 -5 3 -3 4.45 0.57
 -5 -3 -3 5.98 0.8
 -5 3 -3 5.91 0.8
 -5 -3 -3 5.84 0.77
 -5 3 -3 4.85 0.75
 -5 -3 -4 14.71 1.34
 -5 3 -4 17.75 1.42
 -5 -3 -4 17.44 1.44
 5 3 4 17.06 1.44
 -5 -3 -4 16.25 1.4
 5 -3 4 17.4 1.44
 -5 3 -4 16.15 1.41
 5 3 4 16.35 1.43
 5 -3 4 17.84 1.48
 -5 3 -4 15.95 1.46
 5 -3 5 75.28 4.01
 -5 -3 -5 79.77 4.01
 5 3 5 76.54 4.05
 5 -3 5 77.99 4.06
 -5 -3 -5 78.35 4.16
 -5 -3 -5 80.16 4.15
 5 3 5 76.11 4.02
 5 -3 5 78.43 4.06
 -5 3 -5 74.91 4.01
 -5 -3 -5 78.29 4.04
 -5 3 -5 77.69 4.1
 -5 -3 -5 73.61 4.04
 -5 3 -5 84.73 4.17
 -5 -3 -5 74.61 3.96
 -5 3 -5 69.68 3.9
 -5 -3 -6 10.25 1.39
 5 -3 6 8.51 1.32
 -5 -3 -6 11.87 1.54
 -5 -3 -6 10.22 1.47
 -5 3 -6 9.15 1.23
 -5 -3 -6 10.27 1.29
 -5 3 -6 10.38 1.45
 -5 -3 -6 8.55 1.37
 -5 3 -6 7.07 1.35
 -5 -3 -7 2.24 0.98
 -5 3 -7 3.1 1.06
 -5 -3 -7 0.61 0.93
 -5 -3 -7 0.88 0.89
 -5 -3 -7 1.61 1.01
 -5 3 -7 1.25 0.95
 -5 -3 -7 0.46 0.86
 -5 3 -7 -0.11 0.86
 -5 3 -8 1.67 0.8
 -5 -3 -8 0.87 0.76
 -5 -3 -8 2.58 0.87
 -5 3 -8 2.6 0.83
 -5 -3 -8 2.37 0.81
 -5 3 -8 1.4 0.79
 -5 -3 -8 2.7 0.9
 -5 -3 -9 4.76 0.7
 -5 3 -9 4.77 0.64
 -5 -3 -9 3.86 0.57
 -5 -3 -9 4.94 0.67
 -5 3 -9 4.78 0.67
 -5 3 -9 4.71 0.72
 -5 -3 -9 3.8 0.66
 5 4 -10 3.85 0.56
 5 4 -9 17.47 1.42
 5 -4 -9 17.32 1.4
 5 4 -9 21.22 1.57
 -5 -4 9 16.77 1.41
 5 -4 -8 52.77 3.24
 5 4 -8 62.4 3.35
 5 4 -8 57.96 3.36
 -5 -4 8 60.03 3.38
 5 -4 -7 5.26 1.14
 5 4 -7 5.65 1.24
 5 4 -7 4.2 1.17
 5 -4 -7 5.43 1.09
 5 4 -7 6.22 1.22
 5 -4 -7 5.63 1.2
 5 4 -7 4.72 1.16
 -5 -4 7 5.91 1.29
 5 -4 -7 4.7 1.18
 5 -4 -6 0.21 0.98
 5 4 -6 0.1 1.01
 5 4 -6 0.84 0.94
 5 -4 -6 -0.1 0.92
 5 4 -6 0.68 1.01
 5 4 -6 0.65 0.61
 5 -4 -6 0.11 0.56
 -5 4 6 1.07 0.66
 -5 -4 6 0.21 0.58
 5 4 -6 0.45 0.97
 5 -4 -6 0.91 1.08
 -5 4 6 -0.11 0.55
 -5 -4 6 0.45 0.54
 5 4 -6 -0.38 0.62
 5 4 -5 0.84 0.95
 -5 4 5 0.1 0.5
 -5 -4 5 0.1 0.5
 5 -4 -5 0.35 0.52
 5 4 -5 0.09 0.48
 5 4 -5 0.11 1.08
 5 4 -5 -0.09 0.57
 5 -4 -5 0.75 0.55
 -5 4 5 -0.27 0.55
 -5 -4 5 0.54 0.52
 5 4 -5 0.43 0.6
 5 -4 -5 1.31 1.04
 5 -4 -4 162.31 7.02
 5 4 -4 160 7.01
 -5 4 4 167.39 7.11
 -5 -4 4 156.21 7.07
 -5 4 4 160.64 7.04
 -5 -4 4 165.19 7.05
 5 4 -4 161.12 7.03
 5 4 -4 176.19 7.25
 5 4 -4 172.12 7.1
 5 -4 -4 174.98 7.11
 5 -4 -3 166.64 7.12
 5 4 -3 180.07 7.17
 -5 4 3 175.3 7.21
 -5 -4 3 171.6 7.22
 -5 4 3 162.17 7.12
 -5 -4 3 174.41 7.15
 5 4 -3 181.9 7.28
 5 4 -3 170.85 7.15
 5 -4 -3 164.15 7.13
 5 -4 -2 5.62 0.65
 -5 4 2 5.65 0.75
 5 4 -2 6.01 0.68
 5 4 -2 5.65 0.64
 5 -4 -2 4.88 0.61
 -5 -4 2 5.59 0.66
 -5 4 2 5.55 0.65
 -5 -4 1 125.18 5.07
 -5 4 1 124.72 5.08
 -5 4 1 123.51 5.28
 5 4 -1 121.02 4.97
 -5 -4 1 119.54 5.11
 5 -4 -1 118.5 5.05
 5 4 -1 113.86 5.03
 5 -4 0 7.1 0.68
 -5 -4 0 7.11 0.67
 -5 4 0 7.41 0.72
 -5 4 0 7.02 0.79
 5 4 0 8.19 0.7
 -5 -4 0 6.41 0.72
 -5 4 -1 637.11 25.02
 -5 -4 -1 668.85 25.04
 -5 4 -1 660.42 25.09
 -5 4 -1 639.47 24.85
 -5 -4 -1 655.82 24.86
 5 4 1 626.57 24.88
 5 -4 1 634.48 24.88
 5 4 1 625.43 24.82
 5 -4 1 642.05 24.85
 -5 4 -2 31.63 1.83
 -5 -4 -2 31.17 1.89
 -5 4 -2 30.02 1.74
 -5 -4 -2 28.64 1.7
 5 4 2 32.48 1.8
 5 -4 2 29.36 1.75
 -5 -4 -2 29.7 1.74
 -5 4 -2 31.14 1.76
 5 -4 2 31.28 1.76
 5 4 2 29.76 1.72
 -5 4 -3 6.99 0.8
 -5 -4 -3 6.03 0.85
 -5 4 -3 5.86 0.78
 -5 -4 -3 6.26 0.81
 -5 -4 -3 6.32 0.82
 -5 4 -3 6.09 0.84
 5 4 3 6.24 0.8
 5 -4 3 5.3 0.76
 5 4 3 8.22 0.88
 5 -4 3 7.29 0.86
 -5 4 -4 39.94 2.39
 5 4 4 41.45 2.4
 5 -4 4 41.03 2.41
 -5 -4 -4 37.38 2.34
 5 -4 4 38.76 2.58
 5 -4 4 41.55 2.43
 5 4 4 36.43 2.33
 -5 4 -4 39.83 2.23
 -5 -4 -4 42.66 2.4
 -5 4 -4 39.56 2.35
 -5 -4 -4 38.71 2.48
 -5 -4 -4 40.52 2.62
 -5 -4 -5 38.02 2.45
 -5 4 -5 31.17 2.34
 -5 4 -5 34.96 2.42
 -5 -4 -5 35.05 2.57
 -5 -4 -5 32.76 2.4
 -5 -4 -5 38.61 2.39
 5 4 5 36.35 2.34
 5 -4 5 34.56 2.3
 -5 4 -5 35.03 2.32
 -5 -4 -5 34.25 2.29
 5 -4 5 35.92 2.46
 5 4 5 34.23 2.34
 5 -4 5 34.96 2.35
 -5 -4 -6 0.6 1
 -5 -4 -6 0.91 1
 -5 -4 -6 -0.75 0.92
 5 -4 6 0.8 0.82
 -5 4 -6 0.54 0.98
 -5 4 -6 -0.11 0.96
 -5 -4 -6 0.22 0.95
 -5 -4 -7 7.04 1.18
 -5 -4 -7 7.03 1.2
 -5 4 -7 5.1 1.03
 5 -4 7 5.83 1.06
 -5 -4 -7 6.94 1.13
 -5 4 -7 5.36 1.12
 -5 -4 -7 4.81 1.05
 -5 4 -7 5.11 1.1
 -5 -4 -7 3.95 1.06
 -5 4 -8 0.94 0.68
 -5 -4 -8 0.64 0.69
 -5 -4 -8 1.11 0.69
 -5 -4 -8 0.76 0.72
 -5 -4 -8 0.82 0.72
 -5 4 -8 0.35 0.62
 -5 -4 -9 0.38 0.37
 -5 -4 -9 0.18 0.35
 5 5 -9 51.29 2.61
 -5 -5 9 46.67 2.51
 5 5 -8 92.92 4.39
 5 -5 -8 91.62 4.4
 5 5 -8 94.42 4.34
 -5 -5 8 95.94 4.61
 5 5 -8 86.48 4.55
 5 -5 -7 1.57 0.84
 5 5 -7 1.09 0.91
 5 5 -7 3.65 1.09
 5 -5 -7 2.17 0.96
 5 5 -7 3.72 1.13
 -5 -5 7 3.48 1.14
 -5 -5 6 10.92 1.5
 5 5 -6 10.88 1.33
 5 5 -6 9.23 1.48
 5 -5 -6 11.16 1.34
 5 5 -6 10.65 1.45
 5 -5 -6 11.29 1.51
 5 5 -5 3.59 1.16
 5 5 -5 3.4 0.86
 -5 -5 5 3.18 1.12
 5 5 -5 5.2 1.18
 5 5 -4 17.51 1.73
 5 5 -4 22.23 1.62
 5 5 -4 20.08 1.39
 5 -5 -4 18.95 1.39
 -5 -5 4 17.62 1.77
 -5 5 4 22.36 1.46
 -5 -5 4 18.65 1.37
 5 5 -3 45.98 2.4
 -5 5 3 40.91 2.18
 -5 -5 3 41.62 2.18
 5 5 -3 42.33 2.18
 5 -5 -3 45.86 2.23
 -5 5 3 46.24 2.5
 5 -5 -3 43.66 2.18
 5 5 -3 39.86 2.15
 -5 5 3 40.6 2.19
 -5 -5 3 42.65 2.25
 -5 -5 2 39.58 1.97
 -5 5 2 38.15 1.97
 5 -5 -2 41.34 1.98
 5 5 -2 41.16 1.99
 -5 5 2 36.75 1.96
 -5 -5 2 37.43 1.99
 -5 5 2 40.31 2.26
 5 5 -2 40.21 2.08
 -5 -5 1 248.68 10.08
 -5 5 1 253.08 10.35
 -5 -5 1 246.6 9.99
 -5 5 1 262.37 10.03
 5 5 -1 253.4 10
 5 -5 -1 247.39 9.99
 -5 5 0 229.23 9.22
 -5 -5 0 219.3 9.03
 -5 5 0 222.16 8.84
 -5 -5 0 217.65 8.83
 5 -5 0 227.48 8.85
 5 5 0 215.97 8.82
 -5 5 -1 163.52 6.8
 -5 -5 -1 164.78 6.72
 -5 -5 -1 156.66 6.43
 -5 5 -1 149.89 6.41
 5 -5 1 162 6.45
 5 5 1 149.16 6.4
 -5 -5 -2 128.88 5.59
 -5 5 -2 132.23 5.59
 5 5 2 135.84 5.59
 5 -5 2 132.27 5.59
 -5 -5 -2 130.6 5.58
 -5 5 -2 131.54 5.59
 -5 -5 -2 129.61 5.85
 -5 5 -2 129.21 5.85
 5 5 2 128.72 5.61
 5 -5 2 133.06 5.63
 -5 5 -3 253.33 10.36
 -5 -5 -3 242.61 10.23
 -5 5 -3 256.27 10.27
 -5 5 -3 256.09 10.29
 -5 -5 -3 249.38 10.28
 -5 -5 -3 231.54 10.48
 -5 5 -3 266.51 10.51
 -5 -5 -4 42.19 2.71
 -5 -5 -4 39.48 2.57
 -5 -5 -4 40.9 2.55
 5 -5 4 36 2.59
 -5 -5 -5 54.03 3.42
 5 -5 5 59.51 3.46
 -5 -5 -5 60.1 3.35
 -5 -5 -5 54.33 3.23
 -5 -5 -5 60.27 3.33
 -5 -5 -6 28.22 2.08
 -5 5 -6 29.6 2.12
 -5 -5 -6 30.31 2.23
 -5 -5 -6 32.22 2.26
 5 -5 6 28.95 2.24
 -5 -5 -7 31.02 2.07
 -5 -5 -7 26.95 2
 -5 -5 -7 31.15 2.2
 -5 -5 -7 29.13 1.99
 5 -5 7 29.6 2.06
 -5 5 -7 29.55 1.97
 -5 -5 -7 29.88 1.96
 -5 -5 -8 4.27 0.81
 -5 -5 -8 4.46 0.78
 5 -5 8 4.85 0.7
 -5 -6 9 44.49 2.27
 5 6 -9 53.99 2.42
 -5 -6 8 -0.17 0.73
 5 6 -8 0.94 0.78
 5 6 -8 0.5 0.69
 5 -6 -7 85.18 4.31
 5 6 -7 91.82 4.54
 -5 -6 7 93.75 4.65
 5 -6 -7 88.81 4.65
 5 6 -7 89.54 4.52
 5 -6 -6 28.7 2.04
 5 6 -6 26.88 2.26
 5 6 -6 30.02 2.19
 -5 -6 6 29.33 2.28
 5 -6 -6 24.49 2.18
 -5 -6 5 2.96 1.11
 5 6 -5 2.96 0.78
 5 6 -5 3.48 1.19
 5 6 -5 3.34 1.07
 -5 6 5 4.12 0.81
 5 -6 -5 1.67 1.01
 -5 -6 4 1.37 1.04
 -5 6 4 2.52 0.59
 5 6 -4 1.22 0.61
 5 6 -4 0.58 0.97
 5 -6 -4 0.42 1
 -5 6 4 1.04 0.56
 -5 6 3 22.93 1.64
 5 6 -3 26.3 1.7
 -5 6 3 25.73 1.76
 -5 -6 3 26.43 2.03
 -5 6 3 20.14 1.52
 5 6 -3 22.99 2
 5 6 -2 13.72 1.08
 -5 6 2 13.61 1.24
 -5 6 1 69.94 3.51
 -5 6 1 67.54 3.42
 -5 6 0 2.69 0.7
 -5 -6 0 3.59 0.58
 -5 6 0 3.62 0.69
 -5 6 -1 50.99 2.75
 -5 6 -1 46.14 2.7
 -5 -6 -1 50.08 2.62
 -5 6 -2 38.13 2.18
 -5 6 -2 34.86 2.17
 5 -6 3 2.76 1.14
 -5 6 -3 3.2 0.7
 -5 6 -3 3.2 0.78
 -5 -6 -3 3.66 0.81
 -5 -6 -3 2.24 1.03
 -5 -6 -3 2.74 1.04
 -5 -6 -4 16.41 1.77
 5 -6 4 21.62 1.9
 -5 -6 -4 19.91 1.83
 -5 -6 -4 17.98 1.74
 -5 -6 -5 0.52 0.95
 5 -6 5 1.42 1
 -5 -6 -5 -0.11 0.93
 -5 -6 -5 0.11 0.91
 -5 -6 -6 17 1.77
 -5 -6 -6 17.22 1.53
 -5 -6 -6 18.17 1.66
 5 -6 7 5.75 0.97
 -5 -6 -7 5.8 0.95
 -5 -6 -7 4.62 0.86
 -5 -6 -8 20.19 1.36
 5 -6 8 15.71 1.1
 -5 -7 8 26.75 1.69
 5 7 -8 26.23 1.64
 5 7 -8 29.1 1.68
 -5 -7 7 133.8 5.88
 5 -7 -7 119.98 5.53
 5 7 -7 120.16 5.77
 5 7 -7 128.64 5.69
 5 -7 -6 21.49 1.76
 5 7 -6 27.97 2.16
 -5 -7 6 25.97 2.08
 5 -7 -6 23.77 2.04
 5 7 -6 26.86 1.95
 5 7 -5 25.8 2.21
 5 7 -5 24.3 1.93
 5 -7 -5 27.66 2.11
 -5 -7 5 24.83 2.17
 -5 7 4 303.65 12.97
 5 7 -4 302.68 12.99
 5 -7 -4 324.37 13.11
 -5 -7 4 331.66 13.31
 -5 7 3 1.05 0.56
 -5 7 3 0.97 0.54
 -5 7 3 1.43 0.56
 5 7 -3 0.58 1.08
 -5 -7 3 1.51 1.06
 5 7 -2 83.57 4.62
 -5 7 2 98.67 4.53
 -5 -7 2 90.12 4.66
 -5 7 2 90.82 4.5
 -5 7 2 98.62 4.49
 -5 7 1 45.37 2.63
 -5 7 1 43.12 2.6
 -5 7 1 44.31 2.51
 -5 -7 0 22.52 1.89
 -5 -7 0 20.96 1.9
 -5 7 -1 101.32 4.81
 -5 7 -1 99.7 4.84
 -5 -7 -1 95.13 4.52
 5 -7 1 104.53 4.87
 -5 -7 -1 98.46 4.81
 -5 -7 -1 94.68 4.85
 -5 7 -2 143.45 6.42
 -5 -7 -2 140.96 6.35
 -5 7 -2 142.98 6.5
 -5 -7 -2 131.74 6.4
 5 -7 2 139.27 6.5
 -5 -7 -2 140.94 6.54
 5 -7 3 7.16 1.28
 -5 7 -3 8.1 1.03
 -5 7 -3 6.42 1.06
 -5 -7 -3 6.47 1.26
 -5 -7 -3 7.28 1.29
 -5 -7 -3 5.26 1.24
 -5 -7 -4 75.73 4.07
 5 -7 4 75.35 4.2
 -5 -7 -4 78.15 4.13
 -5 -7 -4 72.6 4.06
 5 -7 5 52.12 3.23
 -5 -7 -5 54.44 3.13
 -5 -7 -5 53.84 3.13
 -5 -7 -5 47.27 3.12
 -5 -7 -6 40.42 2.5
 -5 -7 -6 39.3 2.59
 -5 -7 -7 40.78 2.19
 5 -7 7 38.26 2.23
 -5 -7 -7 33.65 2.21
 -5 -7 -8 28.56 1.58
 5 8 -8 9.01 0.79
 -5 -8 8 6.28 0.64
 5 8 -7 1.12 0.76
 -5 -8 7 0.96 0.7
 5 8 -6 52.51 3.38
 -5 -8 6 67.41 3.45
 5 8 -5 1.29 0.97
 -5 -8 5 1.21 0.99
 5 8 -4 237.96 10.74
 -5 -8 4 254.94 10.76
 5 8 -3 22.94 2
 -5 8 3 19.23 1.59
 -5 -8 3 20.43 1.95
 -5 8 3 21.67 1.65
 -5 8 2 115.46 5.7
 5 8 -2 126.81 5.93
 -5 -8 2 128.64 6
 -5 8 2 123.65 5.78
 -5 8 1 59.59 3.35
 5 8 -1 56.53 3.42
 -5 -8 1 58.51 3.43
 -5 -8 1 66.87 3.61
 -5 8 1 61.07 3.38
 -5 8 0 188 8.35
 -5 -8 0 180.16 8.3
 -5 8 0 198.41 8.42
 -5 8 -1 187.66 8.09
 5 -8 1 172.91 7.94
 -5 -8 -1 184.87 8.07
 -5 -8 -1 176.18 8.1
 -5 8 -2 675.62 26.15
 -5 8 -2 697.32 26.3
 5 -8 2 634.02 26.1
 -5 -8 -2 631.47 26.08
 -5 -8 -2 645.95 26.2
 5 -8 3 83.26 4.44
 -5 -8 -3 84.57 4.37
 -5 -8 -3 84.48 4.42
 -5 -8 -3 78.63 4.2
 5 -8 4 103.56 5.15
 -5 -8 -4 100.74 5.01
 -5 -8 -4 100.16 5.03
 -5 -8 -4 94.02 4.92
 -5 -8 -5 14.75 1.49
 -5 -8 -5 10.37 1.35
 -5 -8 -5 14.79 1.5
 5 -8 6 4.92 0.97
 -5 -8 -6 4.12 0.87
 -5 -8 -6 4.58 0.98
 -5 -8 -7 13.08 1
 5 -8 7 13 1.07
 -5 -9 7 41.54 2.18
 5 9 -7 45.95 2.37
 -5 -9 6 6.08 0.97
 5 9 -6 5.61 1.08
 -5 -9 5 48.56 2.91
 -5 -9 4 51.48 3.18
 5 9 -4 54.99 3.3
 -5 -9 3 9.94 1.45
 5 9 -3 10.21 1.49
 5 9 -2 41.67 2.9
 -5 -9 2 46.71 2.94
 -5 -9 2 47.15 3
 -5 9 1 10.78 1.24
 5 9 -1 7.91 1.43
 -5 -9 1 8.03 1.32
 -5 -9 1 9.81 1.47
 -5 9 1 7.84 1.13
 -5 9 0 79.48 4.16
 -5 9 0 79.91 4.2
 -5 -9 0 73.73 4.17
 -5 -9 0 74.74 4.15
 5 -9 1 488.3 19.72
 -5 -9 -1 492.48 19.9
 -5 -9 -2 96.08 4.83
 5 -9 2 89.86 4.63
 -5 -9 -2 87.09 4.67
 -5 -9 -3 42.06 2.84
 5 -9 3 45.14 2.82
 -5 -9 -3 43.15 2.79
 -5 -9 -4 53.4 3.14
 -5 -9 -4 53.7 3.1
 -5 -9 -4 51.15 2.92
 -5 -9 -5 13.64 1.4
 -5 -9 -5 15.46 1.43
 -5 -9 -5 15.68 1.35
 -5 -9 -6 202.06 8.19
 -5 -9 -6 192.01 8.12
 5 -9 7 17.34 1.07
 -5 -10 7 11.03 0.89
 5 10 -7 12.45 0.89
 -5 -10 6 24.69 1.53
 5 10 -6 26.78 1.74
 -5 -10 5 53.65 2.9
 5 10 -4 -0.11 0.86
 -5 -10 4 0.62 0.85
 -5 -10 3 3.81 1.01
 5 10 -3 3.15 1
 -5 -10 3 3.93 1.06
 -5 -10 2 7.37 1.21
 5 10 -2 7.64 1.33
 -5 -10 2 7.67 1.33
 -5 -10 1 128.71 5.97
 5 10 -1 120.91 5.75
 -5 -10 1 119.83 5.95
 -5 -10 0 132.58 6.22
 -5 -10 0 127.06 6.25
 -5 -10 -1 290.56 11.76
 -5 -10 -1 258.75 11.69
 -5 -10 -2 1.83 0.9
 5 -10 2 3.12 0.95
 -5 -10 -3 27.49 1.99
 -5 -10 -3 21.5 1.86
 -5 -10 -4 10.28 1.23
 -5 -10 -4 10.9 1.18
 -5 -10 -5 0.22 0.57
 5 -10 5 0.47 0.58
 5 -10 6 8.07 0.77
 -5 -10 -6 6.09 0.67
 -5 -11 6 6.5 0.7
 5 11 -6 6.66 0.71
 -5 -11 5 4.93 0.79
 5 11 -5 3.56 0.77
 -5 -11 5 3.86 0.63
 -5 -11 4 29 1.87
 5 11 -4 24.44 1.81
 -5 -11 4 24.5 1.72
 -5 -11 3 12.34 1.31
 5 11 -3 15.42 1.46
 -5 -11 3 15.58 1.43
 -5 -11 2 7.54 1.15
 5 11 -2 8.77 1.2
 -5 -11 2 7.27 1.2
 -5 -11 1 51.08 2.96
 5 11 -1 48.62 2.73
 -5 -11 1 48.4 2.93
 -5 -11 0 49.97 3.05
 -5 -11 0 52.91 3.05
 -5 -11 -1 47.23 2.82
 -5 -11 -1 44.13 2.72
 5 -11 2 8.55 0.99
 -5 -11 -2 6.91 1.1
 5 -11 3 21.17 1.54
 -5 -11 -3 24.15 1.69
 5 -11 4 3.57 0.7
 -5 -11 -4 3.35 0.75
 -5 -11 -4 4.15 0.76
 -5 -11 -5 78.89 3.35
 5 -11 5 71.81 3.32
 5 12 -5 8.91 0.75
 5 12 -4 102.68 4.5
 -5 -12 4 95.99 4.28
 5 12 -3 29.96 1.81
 -5 -12 3 28.75 1.78
 -5 -12 3 32.52 1.9
 5 12 -2 34.82 2.05
 -5 -12 2 36.07 2.18
 -5 -12 1 9.81 1.13
 -5 -12 1 7.78 1.03
 -5 -12 0 17.25 1.47
 -5 -12 0 21.15 1.58
 -5 -12 -1 29.49 2.01
 -5 -12 -1 37.8 2.13
 -5 -12 -2 0.66 0.62
 -5 -12 -2 1.86 0.66
 -5 -12 -3 15.82 1.17
 -5 -13 2 1.59 0.41
 -5 -13 2 1.83 0.52
 -5 -13 1 14.94 1.11
 -5 -13 1 21.01 1.26
 -5 -13 0 4.73 0.65
 -5 -13 0 4.71 0.68
 -5 -13 -1 33.1 1.87
 -5 -13 -1 43.15 2
 -5 -13 -2 29.75 1.64
 -5 -13 -2 37.87 1.73
 -6 0 10 80.98 3.72
 6 0 -10 78.89 3.6
 6 0 -9 -0.19 0.74
 6 0 -8 467.51 19.02
 6 0 -7 -0.12 0.92
 6 0 -6 1.11 1.01
 6 0 -6 0.78 1.07
 6 0 -4 118.8 5.13
 6 0 -3 0.11 0.4
 6 0 -2 16.32 1.14
 -6 0 1 0.32 0.26
 -6 0 1 0.05 0.38
 -6 0 0 1852.21 73.45
 -6 0 0 1990.9 73.54
 6 0 0 1967.02 73.6
 -6 0 -1 -0.11 0.44
 -6 0 -1 0.2 0.38
 6 0 1 0.26 0.41
 -6 0 -2 0.83 0.55
 -6 0 -2 1.02 0.48
 6 0 2 0.72 0.41
 -6 0 -3 0.75 0.5
 -6 0 -3 0.34 0.53
 -6 0 -4 114.62 5.27
 -6 0 -5 0.1 1
 -6 0 -5 0.1 0.56
 -6 0 -5 0.48 0.71
 -6 0 -6 1016.38 39.63
 -6 0 -7 -0.64 0.94
 -6 0 -7 0.12 0.91
 -6 0 -8 -0.5 0.78
 -6 0 -8 -0.1 0.75
 -6 0 -9 -0.69 0.52
 -6 0 -9 0.54 0.49
 6 -1 -10 1.87 0.61
 6 1 -10 0.64 0.54
 -6 -1 10 1.63 0.56
 6 -1 -10 0.71 0.42
 6 1 -10 0.8 0.48
 6 -1 -9 129.61 5.73
 6 1 -9 125.87 5.82
 6 -1 -9 121.14 5.89
 6 1 -9 126.03 5.92
 6 -1 -8 3.02 1.02
 6 1 -8 3.51 1.11
 6 1 -8 3.94 1.11
 6 -1 -8 2.91 1.02
 6 -1 -8 2.82 1.04
 6 1 -8 3.21 1.08
 6 1 -7 13.92 1.74
 6 -1 -7 10.93 1.69
 6 1 -7 11.12 1.52
 6 -1 -7 12.02 1.56
 6 1 -7 16.49 1.75
 6 1 -7 13.21 1.49
 6 -1 -7 15.97 1.56
 -6 1 7 13.21 1.48
 -6 -1 7 12.25 1.46
 6 1 -7 13.46 1.59
 6 -1 -7 14.19 1.55
 6 -1 -6 37.13 2.58
 6 1 -6 36.76 2.61
 6 1 -6 38 2.64
 6 -1 -6 40.36 2.59
 6 1 -6 39.34 2.71
 6 -1 -6 45.03 2.85
 6 1 -6 41.99 2.59
 -6 1 6 45.53 2.65
 -6 -1 6 42.53 2.59
 6 -1 -6 36.59 2.48
 6 1 -6 34.85 2.43
 -6 1 6 38.25 2.56
 -6 -1 6 35.48 2.51
 6 1 -6 37.68 2.5
 6 -1 -6 37.24 2.51
 6 1 -5 2.56 0.69
 6 1 -5 1.41 0.72
 6 -1 -5 1.12 0.61
 -6 1 5 0.99 0.62
 -6 -1 5 1.48 0.66
 -6 1 5 1.29 0.64
 -6 -1 5 1.72 0.65
 6 -1 -5 1.64 0.61
 6 1 -5 0.97 0.61
 6 1 -4 840.64 33.71
 6 1 -4 895.21 34.02
 -6 1 4 894.86 33.99
 -6 -1 4 870.37 33.97
 6 1 -4 920.55 34.04
 6 -1 -4 903.31 34.02
 6 -1 -4 861.7 33.97
 6 1 -4 849.36 33.96
 -6 1 4 855.32 34.03
 -6 -1 4 867.12 34.05
 6 -1 -3 1781.46 67.88
 6 1 -3 1785.41 67.86
 6 1 -3 1792.07 67.95
 -6 1 3 1897.37 68.02
 -6 -1 3 1801 67.98
 6 1 -3 1701.71 67.95
 6 -1 -3 1735.44 67.95
 6 1 -3 1749.9 67.96
 6 -1 -3 1747.79 67.96
 6 -1 -2 3.55 0.58
 6 1 -2 1.43 0.5
 -6 1 2 1.4 0.52
 6 1 -2 2.27 0.57
 6 -1 -2 1.99 0.54
 -6 -1 2 2.27 0.56
 6 -1 -2 1.54 0.54
 6 1 -2 1.48 0.5
 -6 1 1 643.13 24.53
 -6 -1 1 613.46 24.49
 -6 -1 1 635.55 24.37
 -6 -1 1 655.5 24.22
 -6 1 1 591.39 24.22
 -6 1 1 668.68 24.53
 6 -1 -1 615.15 24.5
 6 1 -1 649.21 24.53
 6 1 0 788.27 30.35
 6 -1 0 831.07 30.42
 -6 1 0 800.65 30.36
 -6 -1 0 754.04 30.19
 -6 1 0 770.77 30.38
 -6 -1 0 734.91 30.35
 -6 1 0 823.53 30.27
 -6 -1 0 842.16 30.26
 6 -1 0 783.98 30.38
 6 1 0 738.47 30.35
 6 -1 1 755.36 28.71
 6 1 1 742.9 28.7
 6 -1 1 766.54 28.66
 6 1 1 724.65 28.61
 -6 -1 -1 803.48 28.76
 -6 1 -1 720.94 28.65
 -6 1 -1 724.63 28.72
 -6 -1 -1 686.06 28.67
 -6 1 -1 791.68 28.7
 -6 -1 -1 744.59 28.64
 6 1 1 704.69 28.71
 6 -1 1 734.53 28.73
 6 -1 2 76.41 3.61
 6 1 2 76.24 3.61
 6 1 2 78.39 3.43
 6 1 2 79.71 3.67
 6 -1 2 76.29 3.65
 -6 -1 -2 70.81 3.57
 -6 1 -2 76.21 3.61
 -6 1 -2 75.59 3.34
 -6 -1 -2 77.76 3.6
 -6 1 -2 74.08 3.51
 -6 1 -2 72.12 3.57
 -6 -1 -2 77.69 3.61
 -6 -1 -3 18.42 1.47
 -6 1 -3 18.53 1.48
 6 1 3 20.58 1.51
 6 -1 3 21.79 1.53
 6 1 3 17.16 1.45
 6 -1 3 18.36 1.5
 -6 -1 -3 21.08 1.52
 -6 1 -3 20.38 1.49
 -6 -1 -3 18.87 1.43
 -6 1 -3 18.33 1.36
 -6 1 -3 18.42 1.48
 -6 -1 -3 17.45 1.41
 -6 -1 -4 129.54 6.11
 -6 1 -4 133.1 6.12
 6 1 4 130 6.14
 6 -1 4 133.77 6.19
 -6 -1 -4 136.15 6.07
 -6 1 -4 128.92 5.89
 -6 1 -4 135.74 6.17
 -6 -1 -4 131.03 6.13
 6 1 4 142.17 6.21
 6 -1 4 137.57 6.19
 6 1 5 990.03 39.87
 6 -1 5 977.39 39.87
 -6 1 -5 1052.55 39.95
 -6 -1 -5 1020.8 39.92
 -6 -1 -5 1015.47 39.85
 -6 1 -5 1013.04 39.84
 -6 -1 -5 1037.67 39.76
 -6 -1 -5 1031.1 39.79
 6 -1 5 1041.97 39.98
 6 1 5 1008.09 39.93
 -6 1 -5 1027.82 39.9
 -6 -1 -5 1008.35 39.89
 -6 -1 -5 1014.93 39.88
 -6 1 -5 1017.1 39.89
 -6 -1 -6 44.38 2.83
 -6 -1 -6 47.29 3.05
 -6 1 -6 47.14 3.02
 -6 1 -7 46.94 2.95
 -6 -1 -7 45.75 2.94
 -6 1 -7 47.83 2.96
 -6 -1 -7 48 2.8
 -6 1 -7 40.3 2.81
 -6 1 -8 1.44 0.79
 -6 1 -8 0.1 0.73
 -6 -1 -8 0.38 0.71
 -6 1 -8 0.37 0.71
 -6 -1 -8 0.13 0.6
 -6 -1 -9 1.69 0.53
 -6 1 -9 2.52 0.59
 -6 -1 -9 1.7 0.57
 -6 1 -9 2.61 0.54
 -6 1 -9 2.32 0.57
 -6 -1 -9 2.73 0.61
 -6 1 -9 1.76 0.53
 -6 -2 10 19.65 1.31
 6 2 -10 23.05 1.39
 6 2 -10 21.99 1.36
 6 2 -9 0.3 0.74
 6 -2 -9 0.7 0.84
 -6 -2 9 0.68 0.76
 6 -2 -9 0.8 0.69
 6 2 -9 0.29 0.74
 6 -2 -8 2.1 0.91
 6 2 -8 0.99 0.84
 6 -2 -8 1.8 1
 6 2 -8 2.69 1.09
 6 -2 -7 60.4 3.66
 6 2 -7 63.02 3.68
 6 2 -7 66.75 3.49
 6 -2 -7 60.26 3.57
 6 2 -7 60.66 3.6
 6 2 -7 60.47 3.6
 6 -2 -7 56.91 3.38
 6 -2 -6 3.14 1.19
 6 2 -6 3.47 1.16
 6 2 -6 3.59 1.11
 6 -2 -6 3.27 1.03
 -6 2 6 1.99 0.78
 -6 -2 6 4.12 0.96
 6 -2 -6 3.21 0.81
 6 2 -6 2.77 0.81
 6 2 -6 2.87 1.18
 6 -2 -6 3.24 1.16
 6 2 -6 2.84 1.21
 6 2 -6 2 0.83
 6 -2 -6 3.76 1.12
 6 2 -6 2.74 0.8
 6 -2 -6 3.49 0.85
 -6 2 6 2.59 0.79
 -6 -2 6 2.1 0.82
 6 2 -5 116.25 5.11
 -6 2 5 96.22 4.88
 -6 -2 5 104.02 4.94
 6 2 -5 108.53 5
 6 -2 -5 101.02 4.95
 6 -2 -5 101.3 4.9
 6 2 -5 103.72 4.94
 -6 2 5 101.48 5
 -6 -2 5 103.36 5.01
 6 2 -4 1857.28 75.23
 6 2 -4 2057.24 75.55
 -6 2 4 2135.88 75.55
 -6 -2 4 2025.8 75.49
 6 -2 -4 2024.32 75.51
 6 2 -4 2029.07 75.51
 6 -2 -4 1858.44 75.4
 6 2 -4 1881.04 75.43
 -6 2 4 1905.48 75.52
 -6 -2 4 2007.8 75.58
 6 2 -3 1348.29 54.8
 6 2 -3 1449.76 54.89
 -6 2 3 1444.51 54.92
 -6 -2 3 1445.8 54.89
 6 2 -3 1461.49 54.92
 6 -2 -3 1454.24 54.93
 6 -2 -3 1403.98 54.89
 6 2 -3 1447.97 54.91
 6 2 -2 67.83 3.19
 -6 2 2 66.55 3.17
 -6 -2 2 68.51 3.19
 6 2 -2 70.93 3.12
 6 2 -2 66.17 3.16
 6 -2 -2 64.8 3.15
 6 -2 -2 64.71 3.16
 6 2 -2 67.72 3.2
 -6 2 1 57.15 2.7
 -6 -2 1 53.82 2.65
 6 -2 -1 56.54 2.69
 6 2 -1 52.65 2.65
 -6 2 1 54.81 2.72
 -6 -2 1 54.97 2.45
 6 2 0 279.71 11.62
 -6 2 0 281.31 11.65
 -6 -2 0 292.99 11.36
 -6 2 0 300.41 11.67
 -6 -2 0 279.13 11.61
 6 -2 0 297.75 11.63
 6 2 0 286.6 11.62
 -6 -2 0 305.3 11.54
 6 2 1 1770.14 69.56
 6 -2 1 1785.27 69.57
 6 2 1 1964.02 69.53
 -6 -2 -1 1805.93 69.57
 -6 2 -1 1769.49 69.56
 -6 -2 -1 1882.28 69.57
 -6 2 -1 1852.47 69.57
 6 -2 1 1790.91 69.53
 6 2 1 1734.05 69.51
 -6 -2 -1 1845.24 69.54
 6 2 2 162.38 7.22
 6 -2 2 166.41 7.23
 6 2 2 169.57 7.02
 -6 2 -2 175.43 7.23
 -6 -2 -2 171.9 7.21
 6 -2 2 169.8 7.22
 6 2 2 169.95 7.22
 -6 2 -2 173.43 7.04
 -6 2 -2 167.11 7.05
 -6 -2 -2 174.35 7.25
 -6 2 -3 13.27 1.2
 -6 -2 -3 10.13 1.13
 -6 -2 -3 11.79 1.18
 -6 2 -3 12.41 1.17
 6 2 3 12.93 1.18
 6 2 3 12.35 1.18
 6 -2 3 12.94 1.22
 6 -2 3 11.76 1.15
 -6 -2 -3 13.46 1.2
 -6 2 -3 11.05 0.98
 -6 2 -3 11.59 0.91
 -6 2 -3 14.55 1.26
 -6 -2 -3 11.93 1.17
 -6 2 -4 6.26 1.25
 -6 2 -4 5.01 0.75
 -6 -2 -4 6.39 0.96
 6 2 4 4.86 0.92
 6 -2 4 6.47 0.96
 6 2 4 6.45 1
 6 -2 4 5.3 0.93
 -6 -2 -4 7.3 0.96
 -6 2 -4 6.11 0.9
 -6 -2 -4 4.86 1.13
 -6 2 -4 5.77 0.89
 -6 -2 -4 5.65 0.94
 -6 2 -4 7.33 1.04
 -6 2 -5 14.33 1.47
 -6 -2 -5 12.65 1.37
 -6 -2 -5 11.87 1.58
 -6 2 -5 15.35 1.66
 6 -2 5 15.29 1.54
 -6 2 -5 12.28 1.36
 -6 -2 -5 14.56 1.43
 -6 -2 -5 12.36 1.59
 -6 -2 -5 12.12 1.33
 -6 2 -5 10.78 1.32
 -6 -2 -5 11.49 1.37
 6 2 5 12.44 1.36
 6 -2 5 13.31 1.46
 6 2 5 12.4 1.42
 6 -2 5 14.52 1.49
 -6 -2 -6 60.03 3.41
 -6 -2 -6 49.86 3.32
 -6 -2 -6 60.11 3.49
 -6 2 -6 57.24 3.42
 -6 -2 -7 0.35 1.01
 -6 2 -7 1.06 0.96
 -6 -2 -7 0.43 0.8
 -6 -2 -7 0.6 0.85
 -6 2 -7 -0.57 0.93
 -6 2 -7 -0.35 0.9
 -6 -2 -8 32.9 2.04
 -6 2 -8 35.82 2.2
 -6 -2 -8 33.67 2.25
 -6 2 -8 35.55 2.23
 -6 -2 -8 34.7 2.22
 -6 2 -8 36.24 2.16
 -6 -2 -8 32.69 2.18
 -6 2 -9 3.35 0.63
 -6 -2 -9 3.67 0.63
 -6 -2 -9 4.45 0.65
 -6 2 -9 4.3 0.59
 -6 -2 -9 4.24 0.62
 -6 2 -9 5 0.65
 -6 2 -9 4.13 0.53
 6 -3 -10 5.89 0.64
 6 3 -10 5.84 0.64
 -6 -3 10 6.34 0.68
 -6 -3 9 57.54 3.09
 6 -3 -9 56.81 3.08
 6 3 -9 57.27 3.09
 6 -3 -8 2.26 0.98
 6 3 -8 1.65 1.02
 -6 -3 8 0.73 0.94
 6 3 -7 136.94 6.25
 6 3 -7 132.13 6.41
 6 -3 -7 127.75 6.4
 6 3 -7 137.64 6.46
 6 3 -6 5.02 1.19
 6 3 -6 4.09 0.92
 6 -3 -6 5.98 1.32
 6 3 -6 4.94 1.27
 -6 3 6 6.64 1.03
 -6 -3 6 5.11 0.96
 6 -3 -6 3.05 0.8
 6 3 -6 3.55 0.87
 6 3 -6 3.96 0.85
 6 -3 -6 5.08 0.92
 -6 3 6 4.18 0.88
 -6 -3 6 4.45 0.87
 6 3 -6 4.51 1.17
 6 -3 -6 2.71 1.09
 6 -3 -6 4.22 1.21
 6 3 -6 2.94 1.1
 6 3 -5 162.88 7.41
 6 3 -5 166.52 7.41
 6 -3 -5 170.26 7.45
 6 3 -5 165.48 7.44
 6 3 -5 176.87 7.47
 -6 3 5 177.87 7.38
 -6 -3 5 167.01 7.31
 6 3 -5 179.38 7.38
 6 -3 -5 175.97 7.38
 6 -3 -5 142.65 7.14
 6 3 -5 156.39 7.21
 -6 3 5 160.39 7.33
 -6 -3 5 153.6 7.31
 6 3 -4 116.11 5.28
 6 3 -4 123.79 5.48
 -6 3 4 118.58 5.41
 -6 -3 4 122.79 5.43
 6 3 -4 125.84 5.46
 6 -3 -4 121.14 5.43
 6 -3 -4 116.33 5.36
 6 3 -4 116.83 5.37
 -6 3 4 114.57 5.44
 -6 -3 4 120.13 5.48
 6 3 -3 390.41 15.68
 6 3 -3 413.63 15.71
 -6 3 3 379.3 15.65
 -6 -3 3 368.31 15.62
 6 3 -3 400.21 15.67
 6 -3 -3 411.94 15.7
 6 -3 -3 389.2 15.66
 6 3 -3 399.4 15.69
 6 -3 -2 37.97 2.03
 6 3 -2 35.88 2.02
 6 3 -2 40.19 2.14
 -6 3 2 35.09 2
 -6 -3 2 32.82 1.95
 6 3 -2 38.31 1.97
 6 -3 -2 38.75 2.03
 6 3 -2 39.22 2.04
 -6 3 2 38.39 2.13
 -6 3 1 562.58 21.45
 -6 -3 1 532.89 21.4
 6 -3 -1 535.23 21.41
 6 3 -1 570.53 21.45
 -6 -3 0 1.89 0.49
 -6 3 0 2.44 0.57
 -6 -3 0 2.47 0.58
 6 3 0 1.66 0.53
 6 -3 0 2.44 0.51
 6 3 0 2.98 0.54
 6 3 1 175.22 6.78
 -6 -3 -1 151.25 6.77
 -6 3 -1 166.73 6.76
 -6 -3 -1 157.94 6.72
 6 -3 1 161.94 6.72
 6 3 1 155.39 6.7
 6 3 1 145.77 6.7
 6 -3 1 165.6 6.78
 6 3 2 63.19 3.15
 6 -3 2 66.37 3.2
 6 3 2 63.59 3.03
 -6 -3 -2 60.94 3.11
 -6 3 -2 65.35 3.15
 6 -3 2 62.5 3.13
 6 3 2 65.74 3.16
 -6 3 -2 61.7 3.06
 -6 -3 -2 59.97 3.19
 -6 3 -2 63.81 2.96
 -6 -3 -2 65.04 3.25
 -6 -3 -3 1.34 0.54
 -6 3 -3 0.93 0.55
 -6 -3 -3 1.63 0.6
 -6 3 -3 0.77 0.55
 6 -3 3 1.29 0.6
 6 3 3 0.76 0.54
 6 3 3 0.8 0.55
 6 -3 3 1.34 0.58
 -6 3 -3 1.48 0.48
 -6 -3 -3 1.85 0.63
 -6 3 -4 16.39 1.48
 -6 -3 -4 12.74 1.59
 -6 3 -4 15.06 1.66
 6 -3 4 12.21 1.48
 -6 3 -4 13.48 1.33
 -6 -3 -4 14.7 1.34
 -6 3 -4 13.94 1.35
 -6 -3 -4 11.84 1.29
 6 3 4 12.82 1.32
 6 -3 4 13.04 1.34
 6 3 4 13.19 1.31
 6 -3 4 13.28 1.31
 -6 -3 -4 13.49 1.35
 -6 -3 -4 16.14 1.63
 6 -3 5 7.34 1.25
 6 3 5 6.93 1.12
 -6 -3 -5 9.49 1.42
 -6 3 -5 7.37 1.3
 -6 -3 -5 5.49 1.24
 -6 3 -5 3.9 0.93
 -6 -3 -5 6.02 1.01
 -6 -3 -5 4.77 0.91
 -6 3 -5 6.17 0.98
 -6 3 -6 -0.23 0.95
 6 -3 6 0.83 0.92
 -6 -3 -6 0.47 0.89
 -6 -3 -6 -0.12 0.92
 -6 -3 -6 0.38 0.97
 -6 3 -6 0.36 0.91
 -6 -3 -6 -0.36 0.97
 -6 -3 -7 14.69 1.53
 -6 3 -7 12.67 1.41
 -6 -3 -7 11.46 1.4
 -6 3 -7 13.36 1.44
 -6 -3 -7 12.5 1.44
 -6 3 -7 13.63 1.48
 -6 -3 -7 9.29 1.37
 -6 3 -8 15.24 1.3
 -6 -3 -8 15.2 1.37
 -6 -3 -8 12.33 1.23
 -6 -3 -8 14.36 1.29
 -6 3 -8 14.32 1.2
 -6 3 -8 13.85 1.25
 -6 -3 -8 12.98 1.32
 -6 -3 -9 29.54 1.54
 6 4 -10 46.09 2.16
 -6 -4 9 26.08 1.75
 6 4 -9 25.63 1.64
 6 -4 -9 20.96 1.59
 6 4 -9 26.74 1.75
 6 -4 -8 56.56 3.15
 6 4 -8 53.88 3.09
 -6 -4 8 56.83 3.22
 6 4 -8 51.23 3.14
 6 4 -8 53.46 2.91
 6 4 -7 72.38 3.92
 6 -4 -7 66.4 3.85
 6 4 -7 74.33 3.88
 -6 -4 7 73.25 4.06
 6 4 -7 69.54 3.94
 6 4 -6 19.79 1.67
 6 -4 -6 17.51 1.58
 -6 -4 6 17.1 1.55
 -6 4 6 17 1.58
 6 4 -6 13.94 1.68
 6 -4 -6 19.09 1.82
 6 4 -6 20.73 1.86
 6 4 -6 21.26 1.78
 -6 -4 6 16.88 1.85
 6 4 -6 17.5 1.78
 6 4 -5 -0.67 0.56
 6 4 -5 0.1 1.11
 6 -4 -5 -0.73 0.96
 -6 4 5 0.41 0.58
 -6 -4 5 0.52 0.58
 6 -4 -5 -0.09 0.5
 6 4 -5 -0.29 0.5
 6 4 -5 0.59 0.54
 6 -4 -5 0.1 0.56
 -6 4 5 0.2 0.57
 -6 -4 5 -0.29 0.53
 6 4 -5 -0.57 1.07
 6 4 -5 1.45 0.94
 6 -4 -5 0.46 0.94
 6 4 -4 647.79 27.23
 6 4 -4 707.26 27.4
 -6 4 4 739.19 27.34
 -6 -4 4 674.47 27.25
 6 4 -4 729.17 27.31
 6 -4 -4 699.19 27.29
 6 -4 -4 689.19 27.25
 6 4 -4 683.84 27.25
 -6 4 4 714.08 27.36
 -6 -4 4 691.59 27.35
 6 -4 -3 266.55 11.13
 6 4 -3 274.21 11.15
 6 4 -3 290.64 11.35
 -6 4 3 277.59 11.16
 -6 -4 3 280.29 11.16
 6 4 -3 279.68 11.2
 6 -4 -3 273.66 11.14
 6 4 -3 264.97 11.12
 -6 4 3 268.76 11.18
 -6 -4 3 264.17 11.19
 -6 4 3 285.94 11.41
 6 4 -2 113.67 5.08
 6 -4 -2 123.07 5.14
 -6 4 2 114.26 5.11
 -6 -4 2 111.71 5.08
 6 4 -2 119.63 5.08
 6 -4 -2 120.62 5.15
 6 4 -2 123.95 5.16
 -6 4 2 119.31 5.34
 6 -4 -1 131.02 5.45
 6 4 -1 127.83 5.43
 -6 4 1 139.23 5.7
 -6 -4 1 118.99 5.45
 -6 4 1 129.7 5.45
 -6 -4 1 121.68 5.4
 -6 4 0 489.24 18.8
 -6 -4 0 445.34 18.72
 6 -4 0 489.6 18.78
 6 4 0 478.07 18.75
 -6 4 0 490.09 18.99
 -6 -4 0 490.98 18.88
 -6 4 -1 1033.9 40.44
 -6 -4 -1 1013.03 40.42
 -6 -4 -1 1091 40.63
 -6 4 -1 1059.52 40.67
 -6 4 -1 1124.29 40.64
 6 -4 1 1034.07 40.44
 6 4 1 1045.64 40.44
 6 4 1 1031.36 40.56
 6 4 2 8.75 0.9
 6 -4 2 10.21 0.96
 6 4 2 8.71 0.93
 6 -4 2 13.3 1.08
 -6 4 -2 9.5 0.97
 6 4 2 12.61 1.02
 -6 -4 -2 8.12 0.93
 -6 4 -2 8.38 0.9
 -6 -4 -2 8.36 0.9
 -6 4 -2 8.88 0.92
 -6 -4 -2 9.58 1.06
 6 4 3 402.83 16.53
 6 -4 3 408.82 16.55
 -6 -4 -3 428.15 16.55
 -6 4 -3 411.15 16.52
 6 -4 3 399.75 16.49
 6 4 3 385.61 16.44
 -6 -4 -3 428.85 16.52
 -6 4 -3 412.24 16.52
 -6 -4 -3 406.54 16.67
 -6 4 -3 429.09 16.46
 -6 -4 -4 12.21 1.45
 6 -4 4 10.52 1.45
 6 -4 4 12.26 1.25
 6 4 4 9.74 1.17
 6 4 4 13.34 1.31
 6 -4 4 11.58 1.24
 -6 4 -4 11.89 1.24
 -6 -4 -4 13.33 1.28
 -6 4 -4 14.7 1.42
 -6 -4 -4 12.39 1.23
 -6 4 -4 11.9 1.24
 -6 -4 -4 13.06 1.47
 -6 4 -4 11.29 1.48
 -6 -4 -5 28.46 2.23
 -6 -4 -5 31.43 2.39
 -6 -4 -5 30.97 2.22
 -6 4 -5 27.54 2.18
 -6 4 -5 28.54 2.1
 -6 -4 -5 29.79 2.15
 -6 -4 -5 29.93 2.17
 6 -4 5 31.71 2.3
 -6 4 -6 17.44 1.66
 6 -4 6 17.91 1.72
 -6 -4 -6 17.45 1.6
 -6 4 -6 16.29 1.67
 -6 -4 -6 14.07 1.57
 -6 -4 -6 18.62 1.74
 -6 -4 -6 20.7 1.9
 -6 4 -7 7.28 1.1
 -6 -4 -7 7.41 1.17
 6 -4 7 8.33 1.09
 -6 -4 -7 8.58 1.08
 -6 4 -7 9.53 1.16
 -6 -4 -7 7.24 1.17
 -6 -4 -7 7.11 1.15
 -6 4 -7 7.97 1.18
 -6 -4 -7 8.61 1.2
 -6 -4 -8 31.85 1.87
 -6 4 -8 28.16 1.82
 -6 -4 -8 32.26 1.92
 -6 4 -8 28.9 1.7
 -6 4 -8 31.29 1.82
 -6 -4 -8 32.6 1.83
 -6 -4 -8 29.91 1.89
 -6 -4 -8 34.23 1.94
 6 5 -9 82.88 3.65
 -6 -5 9 70.59 3.53
 6 5 -8 577.71 22.43
 6 5 -8 572.73 22.41
 6 -5 -8 529.13 22.36
 6 5 -8 598.62 22.72
 -6 -5 8 581.84 22.71
 6 5 -7 4.54 1.1
 6 -5 -7 4.93 1.1
 6 5 -7 4.53 1.13
 -6 -5 7 6.5 1.25
 6 5 -7 2.23 0.98
 -6 -5 6 62.09 3.74
 6 5 -6 64.07 3.72
 6 5 -6 68.64 3.75
 6 -5 -6 61.69 3.67
 -6 -5 5 94.34 4.96
 6 5 -5 96.95 4.96
 6 -5 -5 98.1 4.94
 6 5 -5 95.22 4.85
 6 5 -5 96.51 4.8
 6 -5 -4 340.39 14.4
 6 -5 -4 369.44 14.69
 6 5 -4 343.75 14.56
 -6 5 4 350.32 14.41
 6 5 -4 364.92 14.63
 -6 5 4 394.86 14.87
 6 5 -4 360.2 14.7
 6 -5 -3 311.23 12.94
 -6 5 3 322.58 13.03
 -6 -5 3 306.18 13
 -6 5 3 327.35 13
 -6 -5 3 322.07 12.97
 6 5 -3 336.26 12.97
 6 -5 -3 308.54 12.94
 -6 5 3 356.42 13.41
 6 5 -3 336.49 13.12
 -6 5 2 36.66 1.94
 -6 -5 2 32.66 1.88
 6 5 -2 34.69 1.91
 -6 -5 2 39.3 1.96
 -6 5 2 32.64 2.13
 6 -5 -2 36.33 1.93
 6 5 -2 36.77 1.93
 -6 -5 1 11.29 0.92
 -6 5 1 11.26 0.92
 -6 -5 1 11.52 0.96
 -6 5 1 12.27 1.14
 6 -5 -1 11.51 0.91
 6 5 -1 9.4 0.84
 6 5 0 17.83 1.17
 -6 5 0 19.42 1.45
 -6 5 0 19.21 1.46
 -6 -5 0 18.23 1.32
 -6 5 0 16.5 1.18
 -6 -5 0 16.92 1.17
 6 -5 0 20.14 1.21
 -6 5 -1 108.34 4.92
 -6 -5 -1 105.25 4.82
 -6 -5 -1 100.87 4.56
 -6 5 -1 106.95 4.6
 6 5 1 106.02 4.6
 6 -5 1 103.16 4.59
 6 5 2 22.9 1.57
 -6 -5 -2 22.19 1.45
 -6 5 -2 24.59 1.51
 -6 -5 -2 18.26 1.56
 -6 5 -2 21.28 1.59
 -6 -5 -2 23.3 1.5
 -6 5 -2 21.32 1.46
 6 -5 2 22.14 1.45
 6 5 3 174.51 7.74
 -6 5 -3 174.26 7.59
 -6 -5 -3 179.09 7.84
 -6 5 -3 182.26 7.71
 6 -5 3 179.48 7.94
 -6 -5 -3 178.31 7.69
 -6 -5 -3 166.68 7.69
 -6 -5 -3 179.78 7.91
 -6 -5 -4 4.05 1.18
 -6 -5 -4 4.3 1.14
 -6 -5 -4 4.26 0.98
 -6 -5 -4 5.2 1.1
 6 -5 4 5.03 1.21
 -6 -5 -5 66.41 3.85
 -6 -5 -5 70.83 3.62
 -6 -5 -5 62.69 3.58
 6 -5 5 67.7 3.84
 -6 5 -6 11.16 1.34
 -6 -5 -6 11.72 1.32
 -6 -5 -6 9.04 1.21
 6 -5 6 13.07 1.44
 -6 -5 -6 10.75 1.34
 -6 5 -6 10.24 1.28
 -6 -5 -7 0.5 0.77
 -6 -5 -7 0.68 0.71
 6 -5 7 -0.08 0.68
 -6 -5 -7 1.24 0.7
 -6 5 -7 0.56 0.71
 -6 -5 -7 0.14 0.68
 -6 -5 -7 0.97 0.74
 -6 -5 -8 5.74 0.8
 -6 -5 -8 6.81 0.76
 -6 -6 9 22.69 1.34
 6 6 -9 24.94 1.4
 -6 -6 8 243.7 10.01
 6 6 -8 230.9 9.8
 6 6 -8 243.93 9.96
 -6 -6 7 194.59 8.89
 6 6 -7 202.55 8.84
 6 6 -7 211.45 8.89
 6 6 -6 16.46 1.68
 -6 -6 6 20.13 1.91
 6 6 -6 17.05 1.84
 6 6 -5 3.07 1.21
 6 6 -5 4.28 1.15
 6 6 -5 3.4 0.87
 -6 -6 5 3.59 1.2
 -6 6 5 3.04 0.83
 6 6 -4 55.65 2.99
 6 6 -4 50.4 2.98
 -6 6 4 53.18 2.85
 6 6 -4 48.93 2.85
 -6 -6 4 49.75 3.12
 -6 6 4 45.35 2.88
 6 6 -3 6.71 1.31
 6 6 -3 8.1 1.25
 -6 6 3 6.36 0.89
 6 6 -3 6.84 0.87
 -6 6 3 6.58 0.99
 -6 6 2 6.27 0.88
 -6 -6 2 5.09 1.18
 -6 6 2 5.18 0.85
 -6 6 1 1.04 0.61
 -6 6 1 1.07 0.61
 -6 -6 0 206.36 8.75
 -6 6 0 215.66 9.01
 -6 6 -1 17.25 1.44
 -6 -6 -1 14.56 1.28
 -6 -6 -2 153.94 7.06
 -6 -6 -2 153.25 6.96
 -6 6 -2 154.74 7.01
 6 6 2 159.76 6.91
 -6 6 -2 162.76 7.01
 6 6 2 140.94 6.85
 6 -6 2 160.8 7.17
 -6 -6 -2 164.16 7.02
 -6 -6 -2 163.9 7.09
 6 -6 3 3.79 1.15
 -6 6 -3 2.81 0.68
 -6 6 -3 3.98 0.83
 -6 -6 -3 3.38 0.8
 -6 -6 -3 2.02 1.05
 -6 -6 -3 2.51 1.13
 -6 -6 -3 3.65 1.08
 -6 -6 -4 18.36 1.84
 6 -6 4 18.79 1.83
 -6 -6 -4 19.68 1.76
 -6 -6 -4 17.7 1.77
 6 -6 5 73.21 4.03
 -6 -6 -5 74.55 3.82
 -6 -6 -5 65.99 3.92
 -6 -6 -6 315.69 13.04
 -6 -6 -6 328.09 13.45
 -6 -6 -6 319.98 13.16
 6 -6 7 2.87 0.77
 -6 -6 -7 3.63 0.75
 -6 -6 -7 2.88 0.73
 -6 -6 -8 17.83 1.17
 -6 -7 8 166.31 6.7
 6 7 -8 153.14 6.57
 6 7 -8 153.08 6.54
 -6 -7 7 127.66 5.93
 6 7 -7 133.03 5.95
 6 7 -7 125.46 5.76
 6 7 -6 17.42 1.6
 6 7 -6 16.27 1.74
 -6 -7 6 16.04 1.64
 6 7 -5 21.61 1.86
 -6 -7 5 26.36 2.15
 6 7 -5 25.31 2.17
 -6 7 4 201.25 8.93
 6 7 -4 199.42 8.84
 -6 -7 4 209.66 9.17
 6 7 -4 210.65 9.18
 -6 7 3 221.2 9.25
 -6 7 3 221.22 9.28
 6 7 -3 213.11 9.12
 -6 7 3 210.67 9.13
 6 7 -3 202.95 9.35
 -6 -7 3 212.35 9.42
 -6 7 2 36.26 2.35
 6 7 -2 35.96 2.52
 -6 7 2 38.63 2.43
 -6 7 2 42.3 2.47
 6 7 -1 23.82 2.01
 -6 7 1 29.76 1.96
 -6 -7 1 27.63 2.01
 -6 -7 1 24.34 2.07
 -6 7 1 26.19 1.92
 -6 7 1 24.12 1.83
 6 -7 0 71.43 3.66
 -6 -7 0 64.5 3.59
 -6 -7 0 65.48 3.74
 -6 7 0 72.45 3.72
 -6 7 -1 190.91 7.9
 -6 -7 -1 173.99 7.57
 -6 7 -1 164.85 7.78
 6 -7 1 179.81 7.87
 -6 -7 -1 171.07 7.73
 -6 -7 -1 175.19 7.9
 -6 7 -2 83.32 4.18
 -6 -7 -2 79.75 4.13
 -6 7 -2 82.83 4.26
 -6 -7 -2 78.73 4.06
 -6 -7 -2 79.03 4.16
 6 -7 2 84.85 4.36
 -6 -7 -2 78.57 4.27
 6 -7 3 9.11 1.4
 -6 7 -3 8.53 1.09
 -6 7 -3 10.33 1.27
 -6 -7 -3 10.09 1.39
 -6 -7 -3 8.08 1.39
 -6 -7 -3 7.31 1.3
 -6 -7 -4 6.83 1.27
 -6 -7 -4 7.08 1.24
 -6 -7 -4 8.6 1.36
 6 -7 5 4.32 1.05
 -6 -7 -5 4.8 1.07
 -6 -7 -5 7.86 1.16
 -6 -7 -5 4.13 1.05
 -6 -7 -6 4.08 0.88
 -6 -7 -6 3.92 0.92
 6 -7 7 7.71 0.88
 -6 -7 -7 7.57 0.8
 -6 -7 -7 6.13 0.87
 6 8 -8 2.84 0.52
 -6 -8 8 2.21 0.47
 6 8 -7 116.89 5.3
 -6 -8 7 115.36 5.26
 6 8 -6 22.11 1.88
 -6 -8 6 26.01 1.99
 -6 -8 5 1.22 0.95
 -6 -8 4 0.64 0.96
 6 8 -4 0.78 1.08
 -6 8 3 47.06 2.81
 -6 -8 3 45.95 3.07
 -6 8 3 49.63 2.82
 6 8 -3 49.62 3.11
 -6 8 2 131.42 6.25
 6 8 -2 138.16 6.36
 -6 8 2 146.03 6.33
 -6 -8 2 121.56 6.32
 -6 8 1 7.16 1.1
 6 8 -1 8.46 1.38
 -6 8 1 6.61 0.95
 -6 8 1 7.4 1.11
 -6 -8 1 8.64 1.31
 -6 8 0 79.67 4.1
 -6 -8 0 75.63 4.01
 6 -8 0 68.93 3.85
 -6 -8 0 79.34 4.17
 -6 8 -1 483.63 19.52
 -6 8 -1 470.9 19.43
 -6 -8 -1 482.64 19.39
 6 -8 1 465.9 19.35
 -6 -8 -1 493.87 19.55
 6 -8 2 0.85 0.94
 -6 8 -2 0.84 0.6
 -6 8 -2 0.77 0.67
 -6 -8 -2 0.75 0.96
 -6 -8 -2 1.13 1
 -6 -8 -3 75.15 4.1
 6 -8 3 78.7 4.21
 -6 -8 -3 77.63 4.06
 -6 -8 -3 72.65 3.95
 -6 -8 -4 1.71 0.96
 -6 -8 -4 1.19 0.83
 -6 -8 -4 1.01 0.84
 6 -8 4 0.63 0.94
 -6 -8 -5 59.58 3.11
 -6 -8 -5 50.8 3.04
 -6 -8 -6 0.47 0.62
 6 -8 6 1.12 0.68
 -6 -8 -6 0.74 0.62
 -6 -8 -7 0.15 0.43
 6 -8 7 0.15 0.39
 6 9 -7 37.51 2.08
 -6 -9 7 38.71 2
 -6 -9 6 4.49 0.91
 6 9 -6 4.45 0.92
 -6 -9 5 32.83 2.29
 -6 -9 4 255.89 10.84
 6 9 -4 245.18 10.78
 -6 -9 3 0.13 0.9
 6 9 -3 0.12 1.04
 -6 -9 2 86.37 4.58
 6 9 -2 82.59 4.43
 -6 -9 2 86.16 4.44
 6 9 -1 90.73 4.53
 -6 -9 1 88.45 4.62
 -6 -9 0 50.35 3.08
 -6 -9 -1 3.83 1.08
 -6 -9 -1 2.04 1.03
 6 -9 1 4.5 1.05
 -6 -9 -2 202.61 9.07
 6 -9 2 200.21 8.97
 -6 -9 -2 209.46 9
 -6 -9 -3 48.42 2.94
 6 -9 3 47.06 2.92
 -6 -9 -3 44.35 2.83
 -6 -9 -4 1.92 0.88
 -6 -9 -4 1.6 0.77
 -6 -9 -4 0.41 0.77
 6 -9 4 1.64 0.84
 -6 -9 -5 1.81 0.75
 -6 -9 -5 1.66 0.67
 -6 -9 -6 7.9 0.79
 -6 -9 -6 9.53 0.84
 -6 -10 7 2.95 0.47
 6 10 -7 1.99 0.43
 -6 -10 6 0.19 0.55
 6 10 -6 1.52 0.66
 -6 -10 6 0.23 0.5
 -6 -10 5 81.09 3.78
 -6 -10 5 70.33 3.69
 6 10 -5 74.74 3.79
 -6 -10 4 0.89 0.77
 6 10 -4 0.63 0.8
 -6 -10 4 -0.1 0.8
 -6 -10 3 38.09 2.47
 6 10 -3 38.91 2.52
 -6 -10 3 35.17 2.46
 -6 -10 2 40.27 2.57
 6 10 -2 38.49 2.49
 -6 -10 2 34.86 2.49
 -6 -10 1 6.13 1.1
 6 10 -1 4.37 1.02
 -6 -10 1 4.06 1.04
 -6 -10 0 123.49 5.89
 6 -10 1 103.97 4.87
 -6 -10 -1 101.92 5.06
 -6 -10 -2 0.63 0.85
 -6 -10 -2 -0.11 0.84
 6 -10 2 0.29 0.8
 -6 -10 -3 58.17 3.09
 -6 -10 -3 52.7 3.08
 -6 -10 -4 3.87 0.82
 -6 -10 -4 2.65 0.81
 -6 -10 -5 101.94 4.54
 6 -10 5 108.61 4.71
 6 -10 6 0.26 0.33
 -6 -11 6 30.38 1.54
 -6 -11 5 30.57 1.72
 -6 -11 5 28.94 1.61
 6 11 -5 24.66 1.67
 -6 -11 4 17.46 1.36
 -6 -11 4 15.89 1.3
 6 11 -4 14.96 1.35
 -6 -11 3 95.68 4.46
 -6 -11 3 92.66 4.47
 6 11 -3 88.71 4.37
 -6 -11 2 13.83 1.35
 6 11 -2 11.83 1.27
 -6 -11 2 10.18 1.28
 -6 -11 1 0.79 0.8
 -6 -11 1 0.84 0.77
 -6 -11 0 46.28 2.69
 -6 -11 0 41.93 2.67
 -6 -11 -1 106.63 5.04
 -6 -11 -2 19.38 1.55
 -6 -11 -2 22.19 1.66
 6 -11 2 17.25 1.35
 -6 -11 -3 3.08 0.72
 -6 -11 -3 3.11 0.72
 6 -11 3 3.27 0.69
 -6 -11 -4 40.6 2.06
 -6 -11 -4 39.16 2.1
 6 -11 4 38.58 2.04
 -6 -12 4 53.58 2.49
 -6 -12 4 50.61 2.36
 6 12 -4 50.48 2.43
 -6 -12 3 0.06 0.48
 6 12 -3 0.21 0.54
 -6 -12 3 0.12 0.54
 -6 -12 2 0.28 0.57
 6 12 -2 0.61 0.54
 -6 -12 2 -0.42 0.62
 -6 -12 1 3.28 0.75
 -6 -12 1 3.47 0.75
 -6 -12 0 21.65 1.67
 -6 -12 0 31.2 1.8
 -6 -12 -1 8.01 0.98
 -6 -12 -1 11.22 1.06
 -6 -12 -2 17.29 1.23
 -6 -12 -3 17.12 1.15
 -6 -12 -3 18.19 1.13
 -6 -13 2 4.83 0.57
 -6 -13 1 15.86 1.06
 -6 -13 1 21.12 1.17
 -6 -13 0 0.42 0.39
 -6 -13 0 1.88 0.44
 -6 -13 -1 31.48 1.69
 -6 -13 -1 38.69 1.74
 7 0 -10 29.37 1.57
 7 0 -9 -0.26 0.66
 7 0 -8 137.78 6.43
 7 0 -7 0.1 0.9
 7 0 -7 -0.24 0.93
 7 0 -6 132.99 6.36
 7 0 -6 138.38 6.34
 7 0 -5 1.21 1.05
 7 0 -5 -0.2 0.9
 7 0 -4 10.66 1
 7 0 -3 0.07 0.46
 7 0 -2 53.98 2.7
 -7 0 2 51.8 2.65
 -7 0 1 0.51 0.42
 -7 0 1 1.26 0.32
 7 0 0 376.5 15.15
 -7 0 0 394.5 15.08
 -7 0 0 374.48 14.97
 7 0 1 0.38 0.45
 -7 0 -1 0.51 0.43
 7 0 2 1.71 0.54
 -7 0 -2 1.59 0.59
 -7 0 -2 1.38 0.55
 -7 0 -3 0.1 0.55
 -7 0 -3 0.17 0.49
 -7 0 -4 231.87 10.02
 -7 0 -4 245.48 10.18
 -7 0 -4 230.88 9.95
 -7 0 -5 -0.11 0.9
 -7 0 -5 0.11 0.55
 -7 0 -6 598.69 23.81
 -7 0 -7 1.06 0.95
 -7 0 -7 0.12 0.84
 -7 0 -8 16 1.4
 -7 0 -8 16.4 1.38
 -7 0 -9 -0.38 0.34
 -7 0 -9 0.04 0.34
 7 1 -10 8.91 0.82
 -7 -1 10 11.39 0.92
 7 1 -10 9.61 0.92
 7 -1 -10 9.27 0.91
 7 1 -9 41.99 2.55
 7 -1 -9 39.56 2.51
 7 -1 -9 41.66 2.34
 7 1 -9 40.36 2.43
 7 -1 -8 2.33 1
 7 1 -8 2.2 1.02
 7 1 -8 1.17 0.94
 7 -1 -8 2.93 0.99
 7 1 -7 0.83 0.99
 7 -1 -7 -0.28 0.98
 7 -1 -7 -0.46 0.93
 7 1 -7 0.38 0.92
 7 1 -7 0.32 0.94
 7 -1 -6 1.58 1.02
 7 1 -6 0.11 0.97
 7 1 -6 0.78 1.08
 7 -1 -6 0.13 1.07
 7 1 -6 0.25 0.63
 7 -1 -6 1.02 0.66
 -7 1 6 1 0.69
 -7 -1 6 0.99 0.72
 -7 -1 6 -0.13 0.68
 -7 1 6 0.53 0.71
 7 -1 -6 0.96 0.73
 7 1 -6 0.97 0.64
 7 1 -6 0.6 0.95
 7 -1 -6 1.29 1
 7 -1 -5 53.32 3.14
 7 1 -5 50.8 3.1
 7 1 -5 53.39 3.04
 7 -1 -5 52.07 2.96
 7 -1 -5 49.14 2.89
 7 1 -5 49.69 2.88
 -7 1 5 45.79 2.91
 -7 -1 5 46.03 2.93
 7 1 -5 50.52 2.94
 7 -1 -5 50.66 2.94
 7 1 -5 52.44 3.02
 -7 1 5 47.99 2.88
 -7 -1 5 48.41 2.88
 7 1 -4 0.5 0.48
 7 -1 -4 1.01 0.57
 7 1 -4 0.55 0.58
 -7 1 4 0.2 0.52
 -7 -1 4 0.4 0.56
 7 1 -4 1.4 0.58
 7 -1 -4 1.12 0.58
 -7 -1 4 -0.09 0.57
 -7 1 4 0.37 0.54
 -7 1 3 15.85 1.32
 -7 -1 3 16.39 1.36
 7 -1 -3 19.4 1.37
 7 1 -3 19.86 1.36
 7 -1 -3 17.63 1.38
 7 1 -3 20.45 1.45
 7 1 -3 18.38 1.38
 7 -1 -3 15.79 1.34
 7 1 -2 403.97 16.18
 7 -1 -2 392.62 16.18
 7 -1 -2 408.49 16.2
 7 1 -2 412.02 16.19
 -7 1 2 408.5 16.21
 -7 -1 2 416.6 16.22
 7 -1 -2 412.93 16.22
 7 1 -2 407.19 16.23
 -7 -1 2 411.99 16.08
 -7 1 2 403.49 16.19
 -7 -1 1 1011.64 37.36
 -7 1 1 999.9 37.56
 -7 -1 1 986.13 37.53
 -7 1 1 908.89 37.16
 -7 -1 1 909.7 37.13
 -7 1 1 1001.7 37.52
 7 -1 -1 1047.13 37.58
 7 1 -1 1046.1 37.58
 7 -1 0 480.14 19.05
 7 1 0 494.4 19.03
 -7 -1 0 461.56 18.81
 -7 1 0 467.23 18.98
 -7 1 0 497.68 19.09
 -7 -1 0 484.41 19.06
 -7 1 0 462.07 18.85
 -7 -1 0 522.23 18.89
 7 -1 0 497.28 19.05
 7 1 0 476.98 19.03
 7 -1 1 129.1 5.74
 7 1 1 128.71 5.74
 7 -1 1 133.22 5.72
 7 1 1 133.3 5.68
 -7 1 -1 126.11 5.68
 -7 -1 -1 133.4 5.77
 -7 1 -1 134.04 5.79
 -7 -1 -1 130.53 5.77
 7 1 1 131.62 5.79
 7 -1 1 138.27 5.84
 -7 1 -1 135.82 5.71
 -7 -1 -1 126.59 5.64
 7 -1 2 332.27 13.8
 7 1 2 346.54 13.82
 7 1 2 362.89 13.64
 -7 1 -2 326.77 13.45
 -7 -1 -2 339.22 13.78
 -7 1 -2 348.59 13.73
 -7 1 -2 341 13.81
 -7 -1 -2 334.63 13.76
 7 1 2 338.12 13.84
 7 -1 2 333.75 13.84
 -7 1 -2 341.88 13.83
 -7 -1 -2 348.82 13.83
 -7 -1 -3 173.21 7.62
 -7 1 -3 179.28 7.66
 -7 1 -3 177.99 7.69
 -7 -1 -3 155.02 7.55
 -7 -1 -3 179.12 7.63
 -7 1 -3 177.59 7.51
 -7 -1 -3 162.7 7.59
 -7 1 -3 168.54 7.62
 7 -1 3 180.31 7.7
 7 1 3 183.38 7.7
 7 1 3 178.8 7.72
 7 -1 3 184.29 7.75
 -7 1 -4 159.77 7.17
 -7 -1 -4 149.64 7.08
 7 -1 4 165.59 7.2
 7 1 4 153.52 7.12
 -7 -1 -4 147.43 7.05
 -7 1 -4 167.74 7.2
 -7 1 -4 156.03 7.14
 -7 -1 -4 153.39 7.11
 -7 -1 -4 149.91 7.13
 -7 1 -4 160.45 7.19
 -7 -1 -4 158.31 7.04
 -7 1 -4 158.94 6.89
 -7 1 -4 155.23 6.92
 -7 -1 -4 155.98 7.1
 7 1 4 150.15 7.11
 7 -1 4 160.25 7.2
 -7 -1 -5 769.75 30.07
 -7 1 -5 753.77 30.04
 -7 -1 -5 806.09 30
 -7 -1 -5 784.09 30
 -7 1 -5 723.94 30.06
 -7 -1 -5 714.71 30.03
 -7 -1 -5 750.31 30.07
 -7 1 -5 749.61 30.07
 -7 -1 -6 19.28 1.96
 -7 -1 -6 24.83 1.95
 -7 1 -6 24.36 2.08
 -7 -1 -7 115.96 5.69
 -7 1 -7 114.5 5.66
 -7 -1 -7 121.44 5.5
 -7 1 -7 117.04 5.67
 -7 1 -7 124.17 5.76
 -7 -1 -8 38.44 2.36
 -7 1 -8 43.8 2.44
 -7 1 -8 42.87 2.38
 -7 1 -8 41.53 2.39
 -7 -1 -9 1.75 0.41
 -7 1 -9 1.92 0.43
 -7 1 -9 1.75 0.46
 -7 -1 -9 2.61 0.49
 7 2 -10 -0.14 0.42
 7 -2 -10 0.19 0.42
 7 2 -10 0.05 0.42
 -7 -2 10 -0.05 0.42
 7 2 -9 41.96 2.5
 7 -2 -9 42.3 2.52
 7 -2 -9 38.18 2.21
 7 2 -9 45.43 2.54
 -7 -2 9 46.05 2.56
 7 2 -8 2.21 0.99
 7 -2 -8 1.98 0.97
 7 -2 -8 2.75 0.86
 7 2 -8 2.47 0.98
 7 -2 -7 148.7 6.9
 7 2 -7 152.05 6.92
 7 -2 -7 136.05 6.47
 7 2 -7 146.22 6.8
 7 2 -7 136.77 6.55
 7 -2 -6 3.5 1.14
 7 2 -6 5.74 1.25
 7 -2 -6 4.66 1.35
 7 2 -6 4.23 1.22
 7 2 -6 3.7 1.13
 7 -2 -6 3.09 1.04
 7 2 -6 2.51 0.8
 7 -2 -6 3.55 0.9
 -7 2 6 3.12 0.82
 -7 -2 6 3.34 0.87
 7 2 -5 7.03 1.03
 7 -2 -5 4.77 0.91
 -7 2 5 6.38 0.97
 -7 -2 5 4.25 0.89
 7 -2 -5 4.85 1.2
 7 2 -5 6.57 1.27
 7 2 -5 5.7 0.95
 7 -2 -5 4.47 1.2
 7 2 -5 5.79 1.23
 7 2 -5 3.29 1.09
 -7 2 5 5.24 0.97
 -7 -2 5 6.32 1.03
 7 -2 -5 4.85 0.91
 7 2 -5 3.39 0.78
 7 2 -4 41.82 2.42
 7 -2 -4 44.16 2.57
 7 2 -4 47.9 2.63
 -7 2 4 43.15 2.63
 -7 -2 4 46.35 2.67
 -7 2 4 45.44 2.6
 -7 -2 4 41.57 2.54
 7 2 -4 46.13 2.6
 7 2 -4 46.78 2.62
 7 -2 -4 46.03 2.62
 7 -2 -3 291.82 11.73
 7 2 -3 289.63 11.73
 7 2 -3 284.83 11.64
 -7 2 3 275.53 11.67
 -7 -2 3 289.96 11.71
 7 2 -3 291.79 11.72
 7 -2 -3 278.71 11.7
 7 2 -2 14.75 1.17
 7 -2 -2 17.81 1.27
 7 2 -2 12.86 1.15
 7 -2 -2 13.81 1.16
 7 2 -2 16.69 1.25
 -7 2 2 18.37 1.29
 -7 -2 2 15.16 1.2
 -7 2 2 15.63 1.22
 -7 -2 2 12.95 0.99
 -7 2 1 650.41 26.33
 -7 -2 1 672.95 26.34
 -7 2 1 681.25 26.39
 -7 -2 1 681.45 26.07
 7 2 -1 657.36 26.34
 7 -2 -1 715.12 26.39
 7 -2 0 201.64 8.26
 7 2 0 185.3 8.22
 7 2 0 202.91 8.27
 -7 2 0 201.78 8.3
 -7 -2 0 204.53 8.3
 -7 2 0 208.61 8.31
 -7 -2 0 184.98 7.92
 -7 -2 0 208.52 8.13
 7 2 1 0.73 0.49
 7 -2 1 0.65 0.51
 7 2 1 1.01 0.5
 7 -2 1 1.24 0.55
 7 2 1 1.08 0.58
 -7 -2 -1 1.03 0.55
 -7 2 -1 1.56 0.53
 -7 -2 -1 1.08 0.55
 -7 -2 -1 1.09 0.48
 -7 2 -1 1.05 0.47
 7 -2 2 363.11 14.48
 7 2 2 352.9 14.45
 7 2 2 386.54 14.31
 7 2 2 344.35 14.49
 7 -2 2 354.36 14.51
 -7 2 -2 359.35 14.49
 -7 -2 -2 340.12 14.42
 -7 2 -2 363.6 14.23
 -7 2 -2 350 14.3
 -7 2 -2 363.35 14.49
 -7 -2 -2 353.05 14.45
 -7 -2 -3 3.24 0.78
 -7 2 -3 4.99 0.86
 -7 2 -3 6.86 0.95
 -7 -2 -3 6.62 0.94
 7 -2 3 4.12 0.8
 7 2 3 3.99 0.8
 7 2 3 5.19 0.91
 7 -2 3 5.32 0.89
 -7 -2 -3 6.47 0.92
 -7 2 -3 5.41 0.88
 -7 -2 -3 4.64 0.81
 -7 2 -3 5.33 0.74
 7 -2 4 61.45 3.47
 7 -2 4 71.22 3.65
 7 2 4 60.17 3.49
 -7 2 -4 63.26 3.55
 -7 -2 -4 65.43 3.58
 -7 -2 -4 63.57 3.53
 -7 2 -4 67.86 3.59
 -7 -2 -4 62.93 3.57
 -7 -2 -4 63.4 3.63
 -7 2 -4 63.2 3.63
 -7 -2 -4 59.59 3.55
 7 2 4 65.93 3.59
 7 -2 4 69.34 3.66
 -7 -2 -4 66.07 3.55
 -7 -2 -5 259.9 11.63
 -7 2 -5 299.79 11.81
 -7 -2 -5 256.83 11.57
 -7 2 -5 270.23 11.65
 -7 -2 -5 273.18 11.68
 -7 -2 -5 283.07 11.67
 -7 -2 -5 269.1 11.67
 -7 2 -5 271.33 11.68
 7 -2 5 272.96 11.45
 -7 -2 -6 11.08 1.44
 -7 -2 -6 9.8 1.46
 -7 2 -6 11.98 1.46
 -7 -2 -7 4.39 1.05
 -7 2 -7 2.94 0.99
 -7 -2 -7 3.4 0.93
 -7 2 -7 4.06 1.05
 -7 2 -7 3.56 0.98
 -7 -2 -7 3.21 0.96
 -7 2 -8 1.04 0.66
 -7 -2 -8 0.68 0.53
 -7 -2 -8 0.54 0.57
 -7 2 -8 -0.07 0.64
 -7 -2 -8 -0.07 0.59
 -7 2 -8 0.42 0.62
 -7 -2 -8 0.64 0.65
 -7 -3 10 32.62 1.65
 7 3 -9 1.02 0.68
 7 -3 -9 0.4 0.65
 -7 -3 9 0.51 0.68
 7 3 -8 1.12 0.87
 7 -3 -8 1.69 0.96
 7 3 -8 1.72 0.82
 -7 -3 8 1.75 0.85
 7 3 -7 0.25 1.04
 7 -3 -7 -0.13 0.98
 7 3 -7 1.69 1.03
 7 -3 -6 8.72 1.31
 7 3 -6 11.7 1.52
 7 3 -6 8.07 1.46
 7 -3 -6 9.69 1.45
 7 3 -6 7.3 1.15
 7 -3 -6 9.5 1.25
 -7 3 6 8.45 1.2
 -7 -3 6 9.19 1.23
 7 3 -6 11.48 1.39
 7 3 -5 161.25 7.07
 7 -3 -5 142.37 6.93
 7 3 -5 156.95 7.01
 7 -3 -5 154.36 6.9
 7 3 -5 146.55 6.98
 7 -3 -5 146.01 6.81
 7 3 -5 149.07 6.84
 -7 3 5 146.48 6.92
 -7 -3 5 147.29 6.94
 -7 3 5 152.71 6.9
 -7 -3 5 153.36 6.9
 7 3 -5 165.16 6.96
 7 -3 -5 153.26 6.91
 7 3 -5 156.23 6.97
 7 3 -4 12.88 1.18
 7 -3 -4 12.33 1.2
 7 3 -4 10.03 1.11
 -7 3 4 12.18 1.23
 -7 -3 4 10.06 1.16
 7 -3 -4 13.69 1.25
 7 3 -4 11.65 1.18
 -7 3 4 13.88 1.26
 -7 -3 4 13.95 1.22
 7 3 -4 13.41 1.26
 7 3 -3 99.85 4.73
 7 -3 -3 104.51 4.75
 7 3 -3 104.16 4.75
 -7 -3 3 98.96 4.69
 -7 3 3 101.6 4.73
 7 3 -3 101.87 4.72
 7 -3 -3 102.88 4.73
 7 3 -3 107.74 4.71
 7 3 -2 9.87 1.02
 7 -3 -2 11.2 1.03
 7 3 -2 8.81 0.95
 -7 -3 2 9.73 0.98
 7 3 -2 10.26 0.97
 7 -3 -2 8.85 0.91
 -7 3 2 10.32 1
 -7 3 1 457.78 17.4
 -7 -3 1 427.68 17.33
 7 -3 -1 426.51 17.33
 7 3 -1 443.16 17.35
 7 3 0 153.43 6.54
 7 -3 0 156.5 6.49
 7 3 0 149.14 6.46
 -7 3 0 159.8 6.61
 -7 -3 0 138.23 6.46
 -7 -3 0 142.82 6.44
 -7 3 0 159.83 6.54
 7 3 1 93.83 4.43
 -7 -3 -1 99.39 4.49
 -7 3 -1 100.72 4.51
 7 -3 1 103.35 4.51
 7 3 1 91.78 4.44
 -7 -3 -1 96.84 4.53
 -7 3 -1 97.47 4.57
 7 3 2 41 2.2
 7 3 2 35.22 2.28
 7 -3 2 40.16 2.35
 -7 3 -2 39.74 2.21
 -7 -3 -2 42.16 2.42
 -7 3 -2 41.58 2.17
 -7 -3 -2 41.61 2.33
 -7 3 -2 39.21 2.3
 7 -3 2 38.45 2.29
 7 3 2 37.45 2.28
 7 -3 3 94.69 4.92
 -7 -3 -3 104.22 4.92
 -7 3 -3 107.34 4.95
 7 -3 3 104.27 4.93
 7 3 3 96.75 4.84
 -7 -3 -3 99.74 4.85
 -7 3 -3 105.72 4.93
 -7 3 -3 109.15 4.67
 7 3 3 96.82 4.9
 7 -3 3 96.06 4.9
 -7 3 -3 109.8 5.05
 7 3 3 109.68 5.06
 7 -3 4 21.94 1.83
 7 3 4 17.22 1.61
 -7 -3 -4 16.64 1.59
 -7 3 -4 20.69 1.71
 -7 -3 -4 18.19 1.61
 -7 3 -4 17.55 1.59
 -7 -3 -4 18.28 1.76
 -7 3 -4 18.21 1.77
 7 -3 4 20.46 1.7
 7 -3 4 16.91 1.57
 7 3 4 16.18 1.57
 -7 -3 -4 20.78 1.86
 -7 -3 -4 19.18 1.66
 7 -3 5 10.63 1.42
 -7 3 -5 8.5 1.33
 -7 -3 -5 8.31 1.38
 -7 -3 -5 9.79 1.44
 -7 3 -5 7.18 1.14
 -7 -3 -5 7.04 1.11
 -7 -3 -5 8.07 1.16
 -7 3 -5 10.04 1.24
 7 -3 6 59.96 3.25
 -7 3 -6 61.59 3.38
 -7 -3 -6 56.34 3.34
 -7 3 -6 55.89 3.35
 -7 -3 -6 58.39 3.42
 -7 -3 -6 56.96 3.43
 -7 3 -7 0.45 0.77
 -7 -3 -7 0.65 0.77
 -7 -3 -7 0.61 0.78
 -7 3 -7 0.28 0.79
 -7 -3 -7 1.09 0.78
 -7 -3 -7 1.44 0.87
 -7 3 -7 0.49 0.77
 -7 3 -8 -0.05 0.47
 -7 -3 -8 0.43 0.58
 -7 -3 -8 0.49 0.55
 -7 3 -8 0.19 0.58
 -7 -3 -8 -0.61 0.57
 -7 -3 -8 -0.06 0.57
 -7 3 -8 0.11 0.53
 7 4 -9 28.62 1.8
 -7 -4 9 27.48 1.78
 7 4 -9 29.21 1.68
 7 -4 -9 26.34 1.66
 7 4 -8 10.97 1.24
 -7 -4 8 10.03 1.26
 7 -4 -8 9.81 1.27
 7 4 -8 10.5 1.26
 7 4 -8 12.23 1.36
 7 4 -7 0.79 0.95
 7 4 -7 1.03 1
 7 -4 -7 1.27 0.99
 -7 -4 7 2.32 1.02
 7 4 -7 0.75 0.86
 7 4 -6 48.64 3.1
 7 4 -6 52.54 3.07
 7 -4 -6 46.43 3
 7 4 -6 49.63 3.08
 -7 4 6 43.35 2.83
 -7 -4 6 46.81 2.87
 7 4 -6 47.95 2.87
 7 -4 -6 46.62 2.88
 7 4 -6 53.67 3.1
 -7 4 5 16 1.43
 -7 -4 5 11.29 1.26
 7 -4 -5 10.99 1.21
 7 4 -5 13.29 1.29
 7 4 -5 14.16 1.36
 7 -4 -5 12.85 1.31
 -7 4 5 12.5 1.27
 -7 -4 5 12.29 1.28
 7 -4 -5 14.19 1.56
 7 4 -5 12.28 1.61
 7 4 -5 15.74 1.63
 7 -4 -5 11.96 1.53
 7 4 -5 17.42 1.53
 7 4 -5 12.37 1.54
 -7 -4 5 14.56 1.64
 7 4 -4 2.95 1.11
 -7 4 4 3.06 0.71
 -7 -4 4 1.4 0.64
 7 -4 -4 1.61 0.63
 7 4 -4 2.25 0.63
 7 -4 -4 1.54 1.05
 7 4 -4 1.1 0.58
 7 4 -4 1.71 0.63
 7 -4 -4 1.19 0.59
 -7 4 4 1.47 0.61
 -7 -4 4 2.43 0.69
 7 4 -4 2.33 0.66
 -7 4 4 2.61 0.73
 -7 -4 4 2.07 1.05
 -7 4 3 -0.32 0.51
 7 4 -3 0.46 0.51
 7 -4 -3 0.16 0.48
 -7 -4 3 -0.16 0.46
 7 4 -3 0.36 0.53
 7 -4 -3 0.24 0.48
 7 4 -3 0.88 0.51
 -7 4 3 0.34 0.47
 -7 -4 3 0.34 0.51
 7 4 -3 -0.08 0.5
 -7 4 3 -0.1 0.53
 -7 -4 2 10.39 1
 7 4 -2 12.76 1.18
 7 -4 -2 10.5 1.01
 7 4 -2 11.46 1.04
 -7 4 2 10.74 1.02
 -7 4 2 11.19 1.15
 -7 4 1 342.61 14.2
 -7 -4 1 347.1 14.19
 7 -4 -1 341.11 14.17
 7 4 -1 340.67 14.17
 -7 4 1 391.21 14.5
 -7 -4 1 367.91 14.29
 7 4 -1 375.29 14.46
 7 4 0 5.25 0.84
 7 -4 0 6.93 0.78
 7 4 0 5.11 0.75
 -7 -4 0 6.21 0.75
 -7 4 0 5.89 0.78
 -7 -4 0 7.01 0.87
 -7 4 0 6.29 0.87
 7 4 1 21.47 1.54
 -7 -4 -1 20.08 1.43
 -7 4 -1 20.6 1.49
 7 -4 1 21.21 1.46
 7 4 1 22.65 1.49
 -7 4 -1 20.48 1.53
 -7 -4 -1 20.28 1.54
 7 4 2 19.63 1.42
 7 4 2 17.93 1.45
 7 -4 2 21.11 1.53
 -7 4 -2 18.06 1.4
 -7 -4 -2 17.71 1.52
 -7 -4 -2 17.72 1.39
 -7 4 -2 19.26 1.47
 7 4 2 18.72 1.42
 -7 -4 -2 22.18 1.51
 -7 4 -2 18.69 1.45
 7 -4 2 18.91 1.43
 7 4 3 5.17 1.18
 -7 -4 -3 6.85 1.21
 -7 4 -3 7.03 1.2
 7 -4 3 3.8 1.09
 -7 -4 -3 5.56 0.89
 -7 4 -3 4.86 0.86
 -7 -4 -3 4.75 1.19
 7 4 3 3.82 0.8
 7 -4 3 5.19 0.86
 7 4 3 3.78 0.78
 7 -4 3 4.86 0.84
 -7 -4 -3 6.76 0.88
 -7 4 -3 4.46 0.79
 -7 4 -3 4.09 0.72
 -7 -4 -3 5.26 0.9
 7 4 4 66.12 3.67
 7 -4 4 64.49 3.65
 7 -4 4 69.65 3.7
 7 4 4 70.29 3.68
 -7 4 -4 68.19 3.67
 -7 -4 -4 63.55 3.61
 -7 -4 -4 64.48 3.68
 -7 4 -4 71.68 3.77
 -7 -4 -4 67.36 3.62
 -7 4 -4 72.71 3.69
 7 -4 4 73.08 3.88
 -7 -4 -5 35.47 2.5
 -7 4 -5 37.98 2.58
 -7 -4 -5 38.81 2.61
 -7 -4 -5 39.56 2.74
 7 -4 5 40.09 2.65
 -7 -4 -6 6.86 1.25
 -7 -4 -6 7.18 1.24
 -7 4 -6 5.43 1.07
 -7 4 -6 7.7 1.25
 -7 -4 -6 5.65 1.06
 7 -4 6 7.99 1.15
 7 -4 7 30.5 1.92
 -7 -4 -7 31.3 2.13
 -7 4 -7 33.48 2.02
 -7 -4 -7 31.2 2.07
 -7 -4 -7 31.63 2.03
 -7 4 -7 33.66 2.06
 -7 4 -7 33.99 1.98
 -7 -4 -7 30.85 2.13
 -7 -4 -8 8.94 0.81
 -7 4 -8 9.18 0.81
 -7 -4 -8 10.85 0.93
 -7 -4 -8 10.73 0.96
 -7 -4 -8 12.38 0.97
 -7 4 -8 9.77 0.88
 -7 -4 -8 9.25 0.87
 7 5 -9 232.54 9.35
 -7 -5 9 226.87 9.35
 7 5 -8 0.08 0.69
 7 5 -8 0.66 0.75
 -7 -5 8 -0.19 0.74
 7 -5 -8 0.07 0.67
 7 5 -7 17.63 1.7
 7 5 -7 19.48 1.77
 -7 -5 7 17.72 1.74
 7 5 -7 16.64 1.57
 7 -5 -7 19.2 1.65
 7 5 -6 -0.5 1.02
 7 -5 -6 0.1 0.89
 7 5 -6 -0.12 0.89
 -7 -5 6 1.05 0.95
 7 5 -5 1.14 1.01
 7 -5 -5 0.42 0.92
 7 5 -5 2.03 1
 -7 5 5 1.69 0.68
 7 5 -5 1.41 0.71
 -7 -5 4 40.78 2.81
 7 5 -4 46.98 2.67
 7 -5 -4 49.53 2.89
 7 5 -4 43.85 2.89
 7 5 -4 46.66 2.69
 -7 5 4 40.93 2.7
 7 5 -4 44.74 2.82
 -7 -5 3 27.92 2.15
 7 5 -3 29.42 2.24
 7 -5 -3 31.66 2.27
 7 5 -3 30.21 2.05
 -7 5 3 29 2.08
 -7 5 3 27.29 1.8
 -7 -5 3 28.51 1.82
 7 5 -3 31.74 2.2
 7 5 -3 31.76 1.9
 -7 5 2 49.7 2.63
 -7 -5 2 55.29 2.69
 7 5 -2 56.23 2.97
 -7 5 2 50.86 2.9
 -7 -5 2 51.36 2.64
 7 -5 -2 47.4 2.6
 7 -5 -1 0.6 0.39
 7 5 -1 0.2 0.37
 -7 5 1 0.61 0.47
 -7 -5 1 0.13 0.47
 -7 -5 1 0.22 0.43
 -7 5 1 0.39 0.52
 7 5 0 119.19 5.34
 7 -5 0 118.02 5.03
 7 5 0 101.29 4.91
 -7 5 0 115.15 5.33
 -7 5 0 117.61 5.33
 -7 -5 0 110.11 5.14
 -7 -5 0 117.48 5.02
 -7 5 0 114.78 5.01
 -7 -5 -1 3.11 0.6
 -7 5 -1 2.47 0.6
 7 5 1 1.27 0.6
 -7 5 -1 2.92 0.75
 7 5 2 325.69 13.25
 7 -5 2 330.05 13.41
 -7 -5 -2 281.4 12.91
 7 5 2 347.53 13.13
 -7 5 -2 310.77 12.97
 -7 -5 -2 326.15 13.29
 -7 5 -2 341.25 13.24
 -7 -5 -2 320.12 13.3
 -7 -5 -2 317.92 13.15
 -7 -5 -3 44.03 2.62
 -7 -5 -3 38.97 2.59
 -7 5 -3 35.87 2.38
 -7 -5 -3 43.7 2.8
 -7 5 -3 42.72 2.44
 7 -5 3 44.65 2.82
 7 5 3 41.74 2.68
 -7 -5 -4 20.93 1.88
 -7 -5 -4 25.93 2.2
 7 -5 4 26.81 2.17
 -7 -5 -5 69.48 3.75
 -7 5 -5 71.35 3.8
 -7 -5 -5 70.68 4.03
 -7 -5 -5 71.45 3.72
 -7 -5 -5 73.94 3.81
 7 -5 5 78.49 4.08
 -7 -5 -6 7.12 1.11
 -7 5 -6 8.01 1.12
 -7 -5 -6 8.43 1.17
 -7 5 -6 8.64 1.16
 -7 -5 -6 11.2 1.17
 7 -5 6 9.46 1.25
 -7 -5 -7 4.62 0.87
 -7 -5 -7 3.86 0.77
 7 -5 7 3.86 0.79
 -7 -5 -7 4.33 0.85
 -7 -5 -8 4.7 0.61
 -7 -6 9 0.37 0.37
 7 6 -9 0.04 0.37
 7 6 -8 124.25 5.39
 -7 -6 8 120.55 5.52
 7 6 -8 123.45 5.48
 -7 -6 7 0.78 0.78
 7 6 -7 1.04 0.91
 7 6 -7 1.73 0.83
 -7 -6 6 9.83 1.52
 7 6 -6 10.6 1.5
 7 6 -6 10.34 1.4
 7 6 -5 107.91 5.15
 7 6 -5 100.8 5.21
 -7 -6 5 95.28 5.16
 7 6 -4 29.58 2.33
 7 6 -4 26.99 2.05
 7 6 -4 31.93 2.24
 -7 6 4 29.69 2.15
 -7 6 4 28.12 1.99
 -7 6 3 31.86 2.21
 -7 6 3 30.54 2.25
 7 6 -3 37.09 2.42
 -7 -6 3 33.93 2.43
 7 6 -3 32.03 2.42
 -7 6 2 45.76 2.66
 -7 6 2 38.67 2.56
 7 6 -2 45.15 2.66
 -7 -6 2 45.9 2.79
 7 6 -2 38.79 2.68
 -7 -6 1 104.2 5.16
 -7 6 1 114.27 5.18
 -7 6 1 106.14 5.11
 7 6 -1 101.92 5
 7 6 0 110.67 5.06
 -7 6 0 105.73 5.12
 -7 -6 0 103.49 4.87
 -7 6 0 114.42 5.21
 -7 -6 0 99.89 5.09
 7 -6 0 103.3 5.09
 -7 -6 -1 426.26 17.33
 -7 6 -1 413.65 17.32
 -7 -6 -1 430.83 17.24
 7 6 1 450.22 17.36
 7 6 1 426.15 17.23
 -7 -6 -1 433.1 17.27
 -7 -6 -1 417.42 17.12
 7 -6 1 419.64 17.39
 -7 -6 -2 49.45 2.98
 -7 -6 -2 48.71 2.86
 -7 6 -2 50 2.91
 7 6 2 52.85 2.82
 -7 6 -2 46.31 2.81
 7 6 2 48.66 2.94
 7 -6 2 49.09 3.08
 -7 -6 -2 49.97 2.86
 -7 -6 -2 48.12 2.99
 -7 6 -3 2.13 0.66
 -7 6 -3 1.98 0.72
 -7 -6 -3 2.16 0.78
 -7 -6 -3 2.35 0.97
 -7 -6 -3 0.96 0.99
 -7 -6 -3 1.28 0.96
 7 -6 4 23.93 2.07
 -7 -6 -4 21.82 1.83
 -7 -6 -4 23.41 2.05
 -7 -6 -4 23.18 1.85
 -7 -6 -5 50.78 3.07
 -7 -6 -5 45.4 2.68
 7 -6 5 47.94 2.97
 -7 -6 -5 45.35 2.68
 -7 -6 -6 46.21 2.84
 -7 -6 -6 49.3 2.58
 -7 -6 -7 3.91 0.65
 7 -6 7 4.32 0.69
 7 7 -8 33.38 1.83
 -7 -7 8 33.2 1.9
 7 7 -8 32.43 1.77
 7 7 -7 34.01 2.14
 -7 -7 7 29.59 2.06
 7 7 -7 28.56 1.92
 7 7 -6 2.67 0.91
 -7 -7 6 2.95 0.99
 7 7 -6 2.35 1.03
 -7 -7 5 60.41 3.45
 7 7 -5 51.66 3.14
 7 7 -4 3.61 1.1
 7 7 -4 2.58 1.12
 7 7 -3 66.14 3.5
 7 7 -3 66.04 3.62
 -7 7 3 57.29 3.32
 7 7 -3 64.98 3.67
 -7 7 3 66.64 3.54
 -7 7 3 58.94 3.46
 7 7 -2 0.66 0.93
 -7 7 2 1.11 0.62
 7 7 -2 1.46 0.94
 -7 7 2 0.71 0.58
 -7 7 2 1.15 0.62
 -7 -7 2 2.81 1.12
 -7 -7 1 -0.24 0.92
 -7 7 1 -0.36 0.62
 7 7 -1 0.66 0.96
 -7 -7 1 -0.1 0.98
 7 7 -1 1.55 1.08
 -7 7 1 0.79 0.62
 -7 -7 0 541.8 21.84
 7 -7 0 556.45 21.75
 -7 -7 0 530.21 21.6
 7 7 1 503.3 20.57
 -7 7 -1 519.76 20.65
 -7 7 -1 516.05 20.68
 -7 -7 -1 513.98 20.65
 7 -7 1 525.27 20.69
 -7 -7 -1 492.31 20.43
 -7 -7 -2 109.16 5.32
 -7 -7 -2 105.46 5.14
 -7 7 -2 112.64 5.32
 7 7 2 103.08 5.06
 -7 -7 -2 101.58 5.17
 -7 -7 -2 104.61 5.13
 7 -7 2 109.97 5.41
 -7 7 -2 111.53 5.25
 -7 -7 -3 114.04 5.36
 7 -7 3 112.97 5.59
 -7 -7 -3 111.46 5.43
 -7 -7 -3 107.98 5.45
 -7 -7 -4 108.63 5.12
 -7 -7 -4 107.11 5.15
 -7 -7 -4 103.76 5.26
 7 -7 5 61.61 3.42
 -7 -7 -5 54.24 3.3
 -7 -7 -5 62.06 3.18
 -7 -7 -6 28.42 1.91
 -7 -7 -6 27.49 1.68
 -7 -7 -7 4.29 0.67
 7 -7 7 4.18 0.61
 7 8 -8 2.74 0.46
 -7 -8 8 3.22 0.51
 7 8 -7 24.19 1.66
 -7 -8 7 23.67 1.65
 -7 -8 6 0.41 0.78
 7 8 -6 0.52 0.79
 7 8 -6 0.07 0.68
 -7 -8 5 21.91 1.92
 7 8 -5 24.7 1.77
 7 8 -4 118.58 5.66
 -7 -8 4 105.33 5.53
 7 8 -4 113.85 5.24
 7 8 -3 0.49 1.07
 7 8 -2 8.38 1.41
 -7 8 2 5.97 0.97
 -7 8 2 4.86 0.93
 -7 8 2 8.14 1.13
 -7 -8 2 7.6 1.28
 -7 -8 2 8.92 1.39
 7 8 -1 63.95 3.52
 -7 8 1 63.83 3.61
 -7 8 1 63.64 3.63
 -7 -8 1 66.65 3.76
 -7 -8 1 67.35 3.63
 -7 8 0 631.11 26.21
 -7 -8 0 653.59 26.22
 -7 -8 0 677.87 26.08
 7 -8 0 658 26.02
 -7 -8 -1 296.28 12.48
 -7 -8 -1 293.67 12.27
 7 -8 1 287.23 12.33
 -7 -8 -2 53.86 3.25
 -7 -8 -2 53.09 3.1
 7 -8 2 55.21 3.28
 -7 -8 -2 50.39 2.97
 -7 -8 -3 12.66 1.42
 7 -8 3 13.41 1.57
 -7 -8 -3 9.52 1.35
 -7 -8 -3 12.24 1.43
 -7 -8 -4 3.42 0.94
 -7 -8 -4 2.24 0.88
 -7 -8 -4 2.97 0.96
 7 -8 4 3.07 0.98
 -7 -8 -5 2.91 0.79
 -7 -8 -5 3.11 0.8
 -7 -8 -5 3.05 0.79
 7 -8 6 2.49 0.68
 -7 -8 -6 1.53 0.51
 -7 -8 -6 2.34 0.66
 7 9 -7 0.11 0.5
 -7 -9 7 0.3 0.43
 7 9 -6 0.25 0.67
 -7 -9 6 0.96 0.71
 -7 -9 5 78.57 4.18
 7 9 -5 87.65 4.27
 -7 -9 4 38.4 2.56
 7 9 -4 38.74 2.55
 -7 -9 3 78.85 4.24
 -7 -9 3 83.11 4.4
 7 9 -3 88.52 4.41
 -7 -9 2 28.72 2.18
 7 9 -2 31.11 2.25
 -7 -9 1 5.87 1.18
 -7 -9 1 4.34 1.13
 7 -9 0 58.52 3.26
 -7 -9 0 58.61 3.37
 -7 -9 0 62.17 3.57
 7 -9 1 198.15 8.58
 -7 -9 -1 194 8.58
 -7 -9 -1 194.28 8.73
 -7 -9 -2 18.51 1.69
 -7 -9 -2 18.87 1.77
 7 -9 2 19.03 1.72
 -7 -9 -3 1.98 0.91
 7 -9 3 2.98 0.98
 -7 -9 -3 2.41 0.89
 -7 -9 -4 1.1 0.71
 7 -9 4 1.49 0.77
 -7 -9 -4 1.55 0.76
 -7 -9 -4 2.91 0.8
 -7 -9 -5 58.72 2.79
 -7 -9 -5 56.71 2.82
 7 -9 6 3.19 0.53
 -7 -10 6 0.62 0.46
 -7 -10 6 0.62 0.51
 -7 -10 5 -0.29 0.62
 7 10 -5 -0.32 0.67
 -7 -10 5 -0.31 0.61
 -7 -10 4 96.09 4.5
 -7 -10 4 92.88 4.59
 7 10 -4 93.5 4.55
 -7 -10 3 2.81 0.9
 7 10 -3 1.95 0.86
 -7 -10 3 3.9 0.95
 -7 -10 2 0.51 0.78
 7 10 -2 1.29 0.83
 -7 -10 2 1.26 0.84
 -7 -10 1 99.46 4.86
 -7 -10 0 28.19 2.04
 -7 -10 0 26.33 2.11
 7 -10 1 97.27 4.65
 -7 -10 -1 99.58 4.81
 -7 -10 -1 101.73 4.94
 -7 -10 -2 0.54 0.77
 -7 -10 -2 -0.61 0.82
 7 -10 2 0.27 0.7
 -7 -10 -3 31.88 2.01
 -7 -10 -3 32.77 2.1
 -7 -10 -4 -0.23 0.57
 -7 -10 -4 0.27 0.56
 7 -10 5 41.65 2.12
 -7 -11 5 10.22 0.84
 7 11 -5 8.73 0.86
 -7 -11 5 8.94 0.83
 -7 -11 4 0.19 0.54
 7 11 -4 0.53 0.62
 -7 -11 4 -0.14 0.54
 -7 -11 3 3.33 0.75
 7 11 -3 3.73 0.79
 -7 -11 3 3.57 0.81
 7 11 -2 0.13 0.62
 -7 -11 2 0.37 0.66
 -7 -11 1 37.53 2.46
 -7 -11 1 45.89 2.51
 -7 -11 0 5.63 0.99
 -7 -11 -1 32.29 2.1
 -7 -11 -1 33.02 2.05
 7 -11 2 26.88 1.61
 -7 -11 -2 27.1 1.82
 -7 -11 -2 27.27 1.73
 -7 -11 -3 98.44 4.25
 -7 -11 -3 99.96 4.16
 7 -11 4 68.97 3.03
 -7 -12 4 9.54 0.73
 -7 -12 3 0.31 0.43
 -7 -12 3 0.05 0.44
 -7 -12 2 13.29 1.17
 -7 -12 2 18.45 1.22
 -7 -12 1 7.21 0.9
 -7 -12 1 8.73 0.9
 -7 -12 0 4.12 0.74
 -7 -12 0 5.57 0.76
 -7 -12 -1 18.61 1.26
 -7 -12 -2 62.48 2.78
 -7 -12 -2 55.1 2.62
 -8 0 10 85.63 3.75
 8 0 -9 0.15 0.62
 8 0 -8 12.45 1.4
 8 0 -7 -0.86 0.97
 8 0 -7 0.24 0.95
 8 0 -6 0.7 1.13
 8 0 -6 1.4 0.98
 8 0 -5 3.59 1.18
 8 0 -5 0.21 0.97
 8 0 -4 124.67 5.63
 8 0 -3 0.08 0.52
 8 0 -2 722.53 27.85
 -8 0 2 702.88 27.75
 -8 0 1 0.13 0.42
 8 0 0 453.1 17.1
 -8 0 0 404.06 16.9
 -8 0 0 431.7 16.82
 8 0 1 -0.08 0.48
 -8 0 -1 0.17 0.54
 -8 0 -1 0.22 0.44
 8 0 2 303.1 11.71
 -8 0 -2 292.5 11.84
 -8 0 -2 263.05 11.74
 -8 0 -3 0.2 0.94
 -8 0 -3 -0.1 0.53
 -8 0 -3 0.11 0.59
 -8 0 -4 291.17 12.13
 -8 0 -4 276.78 12.03
 -8 0 -4 298.48 12.29
 -8 0 -5 0.55 0.92
 -8 0 -6 70.34 3.68
 -8 0 -7 0.21 0.76
 -8 0 -7 -0.92 0.77
 -8 0 -8 0.2 0.54
 -8 0 -8 -0.2 0.56
 8 1 -10 0.79 0.36
 -8 1 10 1.62 0.44
 8 1 -10 0.76 0.4
 8 -1 -10 0.86 0.41
 -8 -1 9 62.25 3.23
 8 -1 -9 62.87 3.01
 8 1 -9 57.31 3.11
 8 1 -9 64.89 3.29
 8 -1 -9 59.33 3.23
 8 -1 -8 -0.29 0.82
 8 1 -8 0.55 0.82
 8 1 -8 0.74 0.82
 8 -1 -8 0.37 0.88
 8 1 -8 -0.12 0.9
 8 -1 -7 1.76 0.95
 8 1 -7 1.48 0.93
 8 1 -7 2.6 1.14
 8 -1 -7 1.38 1
 8 1 -7 3.67 1.08
 8 -1 -7 2.47 1.04
 8 -1 -6 111.31 5.66
 8 1 -6 118.37 5.73
 8 -1 -6 105.22 5.36
 8 1 -6 111.48 5.53
 8 -1 -6 113.4 5.5
 8 1 -6 112.98 5.53
 8 1 -6 112.65 5.56
 8 -1 -6 110.29 5.54
 -8 1 6 117.33 5.6
 -8 -1 6 109.9 5.52
 8 1 -5 101.41 5.19
 8 -1 -5 112.97 5.31
 8 -1 -5 100.56 5.1
 8 1 -5 109.53 5.21
 8 1 -5 102.2 5.09
 8 -1 -5 100.47 5.07
 8 -1 -5 92.97 4.98
 8 1 -5 107.25 5.11
 -8 1 5 104.82 5.21
 -8 -1 5 99.14 5.16
 8 -1 -5 107.24 5.03
 8 1 -5 103.08 5.1
 -8 1 5 105.4 5.11
 -8 -1 5 101.08 5.08
 8 -1 -4 1152.95 46.91
 8 1 -4 1203.58 46.94
 -8 1 4 1197.8 47.01
 -8 -1 4 1201.46 47.05
 8 1 -4 1196.4 46.75
 -8 1 4 1253.88 46.98
 -8 -1 4 1229.19 46.95
 8 1 -4 1242.12 46.95
 8 -1 -4 1218.68 46.95
 8 1 -3 199.61 8.36
 8 -1 -3 199.08 8.37
 8 -1 -3 189.37 8.28
 8 1 -3 208.09 8.35
 -8 -1 3 188.9 8.33
 -8 1 3 197.88 8.36
 8 -1 -3 195.71 8.39
 8 1 -3 184.8 8.34
 -8 1 3 191.8 8.34
 8 -1 -2 490.85 18.28
 8 1 -2 459.91 18.2
 8 -1 -2 450.19 18.21
 8 1 -2 442.32 18.2
 -8 1 2 449.13 18.2
 -8 -1 2 438.14 18.18
 -8 -1 2 464.68 18.03
 -8 1 2 462.2 18.19
 8 -1 -1 656.55 25.94
 8 1 -1 645.95 25.94
 -8 1 1 674.67 25.98
 -8 -1 1 660.73 25.96
 -8 1 1 685.74 25.93
 -8 -1 1 670.71 25.73
 -8 1 1 649.66 25.53
 8 -1 0 79.23 3.85
 8 1 0 84.57 3.9
 -8 1 0 78.62 3.88
 -8 -1 0 78.65 3.88
 8 -1 0 85.64 3.9
 8 1 0 79.57 3.82
 -8 -1 0 79.13 3.62
 -8 1 0 79.72 3.8
 -8 1 0 84.23 3.68
 -8 -1 0 71.83 3.56
 8 -1 1 52.68 2.73
 8 1 1 44.38 2.62
 8 -1 1 53.77 2.69
 8 1 1 53.46 2.67
 -8 -1 -1 46.45 2.66
 -8 1 -1 47.98 2.69
 -8 -1 -1 50.27 2.71
 -8 -1 -1 43.09 2.51
 -8 1 -1 46.13 2.56
 8 1 2 8.29 0.9
 8 -1 2 7.86 1.03
 8 1 2 10.54 1.09
 8 1 2 9.31 1.09
 8 -1 2 7.79 1.02
 -8 -1 -2 10.14 1.1
 -8 1 -2 9.45 1
 -8 -1 -2 8.18 1.06
 -8 1 -2 9.66 1.08
 -8 1 -2 8.11 1
 -8 -1 -2 8.33 0.99
 -8 -1 -3 105.66 5.03
 8 1 3 99.48 4.98
 8 -1 3 102.47 4.88
 -8 -1 -3 102.58 4.92
 -8 1 -3 99.72 4.78
 8 1 3 102 5
 8 -1 3 102.16 5.02
 -8 -1 -3 96.22 4.91
 -8 1 -3 99.05 4.92
 -8 -1 -3 98.41 4.95
 -8 1 -3 102.62 4.98
 8 -1 3 101.89 4.98
 8 1 3 105.28 5
 -8 -1 -3 97.38 5.02
 -8 1 -3 91.93 4.96
 -8 1 -3 98.46 4.93
 -8 -1 -3 112.01 5.03
 8 -1 3 100.11 5.04
 8 1 3 107.63 5.1
 -8 1 -4 15.5 1.49
 -8 -1 -4 11.36 1.38
 -8 1 -4 12.08 1.58
 -8 -1 -4 11.42 1.61
 8 -1 4 13.43 1.48
 -8 -1 -4 9.8 1.32
 -8 1 -4 13.56 1.45
 -8 -1 -4 16.02 1.66
 -8 1 -4 13.09 1.54
 -8 1 -4 16.19 1.56
 -8 -1 -4 9.85 1.34
 8 1 4 12.19 1.45
 8 -1 4 15.65 1.57
 8 -1 4 13.19 1.46
 8 1 4 11.88 1.37
 -8 -1 -4 14.26 1.43
 -8 1 -4 12.91 1.28
 -8 1 -5 -0.65 1
 -8 -1 -5 2.33 1.13
 -8 -1 -5 1.88 1.01
 -8 -1 -6 49.39 3.23
 -8 1 -6 58.96 3.37
 -8 -1 -6 58.57 3.25
 -8 1 -7 1.08 0.8
 -8 -1 -7 0.73 0.73
 -8 -1 -7 0.61 0.75
 -8 1 -7 1.5 0.78
 -8 -1 -7 0.08 0.66
 -8 1 -7 1.41 0.88
 -8 -1 -7 -0.1 0.74
 -8 -1 -8 75.8 3.49
 -8 1 -8 73.02 3.48
 -8 1 -8 72.24 3.44
 -8 1 -8 72.04 3.43
 -8 -1 -8 74.38 3.52
 -8 -2 10 18.8 1.07
 -8 2 10 16.06 1.01
 8 2 -10 15.72 0.98
 8 2 -9 7.54 0.96
 8 -2 -9 6.66 0.98
 8 2 -9 4.89 0.86
 8 2 -8 15.75 1.47
 -8 -2 8 18.5 1.68
 8 2 -8 18.47 1.67
 8 -2 -8 15.32 1.39
 8 -2 -8 15.56 1.64
 8 2 -8 20.04 1.75
 8 -2 -7 2.44 0.92
 8 2 -7 4.41 1.13
 8 2 -7 3.83 1.19
 8 -2 -7 5.07 1.3
 8 -2 -7 3.09 1.04
 8 2 -7 4.55 1.14
 8 2 -6 84.02 4.54
 8 -2 -6 86.37 4.6
 8 -2 -6 86.66 4.27
 8 2 -6 86.65 4.52
 8 -2 -6 78.84 4.32
 8 2 -6 79.71 4.43
 8 2 -6 86.16 4.46
 8 -2 -6 74.69 4.33
 -8 2 6 92.49 4.55
 -8 -2 6 90.05 4.52
 8 2 -5 636.29 25.63
 8 -2 -5 643.97 25.67
 8 -2 -5 609.35 25.51
 8 2 -5 651.95 25.63
 8 2 -5 632.4 25.58
 8 -2 -5 615.69 25.52
 8 2 -5 601.82 25.51
 -8 2 5 665.74 25.72
 -8 -2 5 632.08 25.68
 -8 2 5 658.42 25.64
 -8 -2 5 688.18 25.68
 8 2 -5 668.37 25.62
 8 -2 -5 653.69 25.63
 8 2 -4 238.78 10.63
 8 -2 -4 242.09 10.66
 8 -2 -4 254.46 10.69
 8 2 -4 250.87 10.45
 8 2 -4 260.53 10.62
 8 -2 -4 258.09 10.62
 8 -2 -4 253.69 10.62
 8 2 -4 243.79 10.57
 -8 2 4 249.37 10.66
 -8 -2 4 243.11 10.65
 8 2 -4 254.32 10.66
 -8 -2 4 248.23 10.59
 -8 2 4 259.19 10.63
 8 -2 -3 136.87 6.14
 8 2 -3 139.06 6.15
 -8 -2 3 135.15 6.09
 -8 2 3 132.57 6.07
 8 2 -3 134.51 6.05
 8 2 -3 131.17 6.07
 8 -2 -3 134.38 6.08
 -8 -2 3 134.35 5.86
 -8 2 3 141.05 6.18
 8 2 -2 314.49 12.94
 -8 2 2 316.6 12.94
 -8 -2 2 304.38 12.9
 -8 -2 2 317.03 12.64
 -8 2 2 332.12 13.01
 8 -2 -2 312.16 12.93
 8 2 -2 325.53 12.97
 -8 -2 1 13 0.95
 -8 2 1 15.73 1.26
 -8 2 1 13.68 1.2
 -8 -2 1 13.37 1.21
 8 -2 -1 13.16 1.16
 8 2 -1 13.29 1.17
 -8 2 1 11.75 0.91
 8 2 0 13.47 1.21
 -8 2 0 16.42 1.29
 8 -2 0 14.89 1.26
 8 2 0 13.36 1.21
 -8 2 0 15.24 1.14
 -8 2 0 15.91 1.32
 -8 -2 0 15.42 1.29
 8 2 1 325.57 12.79
 -8 -2 -1 307.31 12.83
 -8 2 -1 312.47 12.85
 8 -2 1 306.25 12.81
 8 2 1 312.03 12.83
 -8 2 -1 323.05 12.78
 -8 -2 -1 308.68 12.72
 8 2 2 -0.15 0.47
 -8 -2 -2 0.29 0.59
 -8 2 -2 0.39 0.54
 8 -2 2 0.39 0.52
 8 2 2 -0.19 0.58
 8 2 2 0.31 0.55
 8 -2 2 -0.21 0.51
 -8 2 -2 0.14 0.43
 -8 -2 -2 0.4 0.57
 -8 2 -2 0.08 0.51
 -8 2 -2 0.19 0.53
 -8 -2 -2 0.19 0.5
 -8 -2 -3 24.38 2.04
 -8 2 -3 26.32 1.9
 -8 -2 -3 22.97 1.81
 -8 2 -3 25.11 2.05
 8 -2 3 23.18 1.91
 8 2 3 22.3 2
 8 -2 3 23.17 2
 -8 -2 -3 23.94 1.83
 -8 2 -3 21.82 1.76
 -8 -2 -3 21.18 1.98
 8 2 3 22.92 1.84
 8 -2 3 24.32 1.88
 -8 -2 -3 23.53 1.81
 -8 2 -3 24.78 1.68
 -8 -2 -3 20.18 1.74
 -8 2 -3 19.81 1.73
 8 -2 3 23.98 1.83
 8 2 3 23.65 1.83
 -8 -2 -4 113.05 5.49
 -8 -2 -4 113.81 5.44
 -8 2 -4 109.98 5.43
 -8 -2 -4 109.14 5.47
 -8 2 -4 112.53 5.5
 8 -2 4 109.66 5.32
 -8 2 -4 108.76 5.43
 -8 -2 -4 104.15 5.39
 -8 -2 -4 110.53 5.41
 -8 2 -5 1.01 1.07
 -8 -2 -5 2.01 1.09
 8 -2 5 1.62 0.94
 -8 -2 -5 0.99 1
 -8 -2 -6 1.07 0.85
 -8 -2 -6 0.67 0.82
 -8 2 -6 0.78 0.92
 -8 2 -6 -0.24 0.96
 -8 -2 -6 0.94 0.96
 -8 -2 -7 0.76 0.74
 -8 2 -7 -0.09 0.73
 -8 -2 -7 0.5 0.72
 -8 -2 -7 0.37 0.72
 -8 2 -7 0.94 0.81
 -8 2 -7 -0.18 0.71
 -8 -2 -8 9.81 0.93
 -8 -2 -8 6.95 0.69
 -8 2 -8 10.99 0.94
 -8 2 -8 9.17 0.85
 -8 -2 -8 9.71 0.93
 -8 -2 -8 10.54 0.94
 -8 2 -8 9.74 0.93
 8 3 -9 2.24 0.71
 8 -3 -9 2.34 0.71
 8 3 -9 1.62 0.68
 -8 -3 9 3.71 0.79
 8 3 -8 24.04 1.74
 8 3 -8 19.02 1.74
 8 -3 -8 23.55 1.88
 8 3 -7 57.9 3.33
 8 3 -7 56.25 3.4
 8 -3 -7 58.1 3.46
 -8 -3 7 56.69 3.44
 -8 -3 6 25.72 2.22
 -8 -3 6 23.42 1.96
 -8 3 6 31.2 2.19
 8 3 -6 27.78 2.22
 8 -3 -6 27.3 2.08
 8 3 -6 25.38 2.02
 8 -3 -6 24.61 2
 8 3 -6 25.39 2.19
 8 -3 -6 25.98 2.18
 8 3 -5 1021.03 40.78
 8 -3 -5 1031.15 40.82
 8 3 -5 1043.85 40.85
 8 -3 -5 985.06 40.66
 8 3 -5 996.31 40.69
 -8 3 5 1015.27 40.82
 -8 -3 5 998.74 40.81
 -8 -3 5 1039.75 40.73
 -8 3 5 969.05 40.69
 -8 -3 5 1035.7 40.81
 8 3 -5 1085.91 40.8
 8 -3 -5 1053.5 40.79
 8 3 -4 136.66 6.13
 8 -3 -4 129 6.1
 8 -3 -4 141.53 6.2
 8 3 -4 128.38 5.91
 -8 -3 4 123.24 6.04
 -8 3 4 125.97 5.97
 -8 -3 4 127.87 5.97
 8 3 -4 134.95 6.01
 8 -3 -4 136.94 6.03
 8 -3 -4 128.51 5.97
 8 3 -4 127.89 5.97
 -8 3 4 126.7 6.04
 -8 -3 4 125.42 6.04
 -8 3 3 72.67 3.65
 -8 -3 3 70.08 3.59
 8 3 -3 69.72 3.62
 8 3 -3 71.13 3.59
 8 -3 -3 72.52 3.63
 8 -3 -3 69.5 3.6
 8 3 -3 72.43 3.66
 8 3 -2 99.02 4.43
 -8 3 2 83.66 4.25
 -8 -3 2 89.17 4.28
 8 -3 -2 89.16 4.29
 8 3 -2 93.17 4.33
 -8 3 2 87.5 4.35
 -8 3 1 368.34 14.83
 -8 -3 1 361.49 14.8
 -8 3 1 391.68 14.96
 8 -3 -1 368.14 14.8
 8 3 -1 359.72 14.79
 8 3 -1 357.45 14.84
 -8 -3 0 687.92 26.96
 -8 3 0 694.19 26.99
 -8 3 0 665.13 27.04
 -8 -3 0 636.62 26.93
 8 -3 0 676.19 26.94
 8 3 0 701.87 26.96
 8 3 0 757.56 27.06
 -8 -3 -1 4.64 0.79
 -8 3 -1 5.14 0.83
 -8 3 -1 5.65 0.77
 -8 -3 -1 4.16 0.8
 8 3 1 3.77 0.74
 8 -3 1 4.94 0.81
 8 3 1 4.37 0.77
 -8 3 -2 0.41 0.56
 8 -3 2 -0.21 0.93
 8 3 2 0.48 0.48
 8 -3 2 0.1 0.55
 8 3 2 0.48 0.55
 8 -3 2 0.72 0.65
 8 3 2 0.62 0.57
 -8 3 -2 0.56 0.49
 -8 -3 -2 -0.11 0.59
 -8 3 -2 1.15 0.5
 -8 3 -2 0.58 0.59
 -8 -3 -2 0.57 0.51
 8 3 2 -0.21 0.93
 -8 -3 -2 0.11 0.99
 8 3 3 9.85 1.37
 8 3 3 10.78 1.48
 -8 3 -3 11.83 1.5
 -8 -3 -3 11.81 1.5
 8 -3 3 12.39 1.58
 8 -3 3 10.98 1.47
 -8 -3 -3 9.66 1.2
 -8 3 -3 13.87 1.37
 -8 3 -3 10.01 1.25
 8 -3 3 12.86 1.32
 8 -3 3 9.67 1.19
 8 3 3 12.15 1.29
 8 3 3 9.77 1.22
 -8 -3 -3 11.48 1.27
 -8 3 -3 14.5 1.39
 -8 3 -4 7.09 1.35
 -8 -3 -4 6.79 1.38
 -8 -3 -4 5.92 1.01
 -8 3 -4 7.4 1.08
 -8 -3 -4 5.81 1.21
 -8 -3 -4 6.44 1.1
 -8 3 -4 7.25 1.12
 -8 -3 -4 6.36 1.05
 8 -3 4 7.3 1.26
 -8 -3 -5 14.39 1.65
 -8 3 -5 13.96 1.58
 -8 -3 -5 11.08 1.51
 8 -3 5 12.79 1.48
 8 -3 6 86.83 4.23
 -8 -3 -6 88.78 4.49
 -8 -3 -6 80.29 4.37
 -8 3 -6 93.26 4.51
 -8 3 -6 86.13 4.31
 -8 -3 -6 85.49 4.42
 -8 -3 -7 12.01 1.27
 -8 3 -7 12.66 1.3
 -8 -3 -7 14.62 1.33
 -8 3 -7 15.35 1.32
 -8 -3 -7 12.21 1.23
 -8 3 -7 11.66 1.19
 -8 -3 -7 13.46 1.36
 -8 -3 -8 2.54 0.53
 -8 3 -8 2.59 0.53
 -8 -3 -8 2.18 0.48
 -8 -3 -8 3.3 0.61
 -8 3 -8 2.2 0.49
 -8 -3 -8 4.05 0.63
 -8 -4 9 20.45 1.39
 8 4 -9 21.48 1.4
 8 -4 -9 18.38 1.22
 8 4 -9 17.46 1.2
 8 4 -8 10.11 1.21
 8 -4 -8 12.75 1.27
 8 4 -8 13.78 1.27
 8 4 -8 12.18 1.32
 8 4 -7 2.93 1.05
 8 -4 -7 1.99 0.91
 8 4 -7 2.65 1
 8 4 -7 3.38 1.01
 8 4 -6 111.8 5.58
 8 -4 -6 109.72 5.35
 8 4 -6 106.49 5.52
 -8 -4 6 112.4 5.64
 8 4 -6 116.73 5.53
 8 -4 -6 115.66 5.54
 -8 4 5 236.55 10.31
 8 4 -5 226.89 10.19
 8 4 -5 237.12 10.13
 8 -4 -5 250.91 10.22
 8 -4 -5 249.64 10.2
 8 4 -5 246.21 10.32
 -8 -4 5 240.89 10.08
 -8 4 5 210.29 9.95
 8 4 -5 249.5 10.2
 8 4 -5 231.53 10.02
 8 -4 -5 220.22 9.99
 -8 -4 5 223.67 10.19
 8 4 -4 0.11 0.98
 8 -4 -4 -0.39 0.59
 8 4 -4 0.69 0.6
 -8 4 4 0.22 0.59
 -8 -4 4 0.55 0.65
 8 -4 -4 -0.91 1.11
 8 4 -4 -0.47 1.08
 8 4 -4 -0.1 0.55
 8 4 -4 -0.29 0.57
 8 -4 -4 0.1 0.51
 -8 4 4 -0.2 0.59
 -8 -4 4 -0.3 0.54
 8 4 -4 0.72 1.05
 8 -4 -4 0.53 1
 -8 -4 4 1.38 1.06
 -8 4 4 0.37 0.65
 8 4 -3 1.47 0.94
 -8 -4 3 1.08 0.55
 -8 4 3 1.29 0.56
 8 -4 -3 1.91 0.61
 8 4 -3 1.46 0.58
 8 -4 -3 2.19 1.18
 8 4 -3 2.02 1.08
 8 4 -3 0.61 0.58
 -8 -4 3 2.46 1.12
 -8 4 3 0.45 0.56
 8 4 -2 0.9 0.68
 8 -4 -2 0.6 0.52
 8 4 -2 0.26 0.48
 -8 4 2 1.26 0.59
 -8 4 2 0.94 0.59
 -8 -4 2 1.93 0.63
 -8 4 1 683.15 26.78
 -8 -4 1 686.15 26.76
 8 -4 -1 652.7 26.71
 8 4 -1 726.42 26.79
 -8 -4 1 636.9 26.73
 8 4 -1 721.81 26.97
 -8 -4 0 122.74 5.45
 -8 4 0 114.4 5.41
 -8 -4 0 118 5.52
 8 -4 0 116.88 5.42
 8 4 0 125.26 5.47
 8 4 0 129.71 5.64
 8 -4 1 48.29 2.86
 8 -4 1 47.19 2.59
 8 4 1 46.31 2.57
 8 4 1 47.85 2.66
 -8 -4 -1 44.75 2.54
 -8 4 -1 44.33 2.56
 -8 4 -1 46.68 2.64
 -8 -4 -1 42.36 2.62
 8 4 1 42.6 2.72
 -8 4 -2 140.35 6.36
 -8 -4 -2 140.43 6.55
 -8 -4 -2 146.7 6.42
 -8 4 -2 148.42 6.44
 -8 -4 -2 129.37 6.55
 8 4 2 139.8 6.55
 8 -4 2 145.89 6.66
 8 -4 2 149.41 6.54
 8 4 2 151.4 6.56
 8 4 2 148.66 6.35
 -8 -4 -2 142.95 6.41
 -8 4 -2 136.82 6.39
 8 -4 2 146.93 6.45
 8 4 2 136.15 6.37
 -8 -4 -2 145.22 6.48
 -8 4 -2 135 6.44
 8 4 3 50.88 3.11
 8 -4 3 54.91 3.21
 -8 -4 -3 57.87 3.16
 8 4 3 49.38 2.96
 8 -4 3 49.9 2.99
 -8 -4 -3 49.6 2.9
 -8 4 -3 52.54 2.95
 -8 -4 -3 46.59 3.11
 -8 4 -3 55.62 3.15
 -8 -4 -3 51.01 3.04
 -8 4 -3 51.16 3.06
 -8 -4 -3 49 2.93
 -8 4 -3 50.01 2.93
 8 -4 3 49.08 2.92
 8 4 3 46.17 2.86
 -8 -4 -4 9.88 1.18
 -8 4 -4 6.4 1.02
 -8 4 -4 9.27 1.22
 -8 -4 -4 9.23 1.2
 8 -4 4 9.62 1.41
 -8 4 -4 10.13 1.42
 -8 -4 -4 7.36 1.34
 -8 -4 -5 192.54 8.52
 -8 -4 -5 174.84 8.22
 8 -4 5 198.17 8.44
 -8 -4 -5 189.67 8.3
 -8 4 -5 187.29 8.32
 -8 4 -6 0.28 0.79
 -8 -4 -6 -0.37 0.79
 8 -4 6 -0.37 0.77
 -8 -4 -6 -0.19 0.81
 -8 -4 -6 -0.45 0.8
 -8 4 -7 5.88 0.85
 -8 -4 -7 4.93 0.89
 -8 -4 -7 6.22 0.89
 -8 -4 -7 6.31 0.96
 -8 -4 -7 6.26 0.89
 -8 4 -7 6.39 0.86
 -8 -4 -8 0.04 0.35
 -8 -4 -8 0.79 0.35
 -8 -5 9 17.5 1.22
 8 5 -9 20.06 1.24
 8 5 -8 11.87 1.2
 8 5 -8 14.43 1.29
 -8 -5 8 11.89 1.24
 8 5 -7 60.95 3.17
 8 -5 -7 57.43 3.16
 8 5 -7 59.21 3.39
 8 5 -7 62.51 3.4
 8 5 -6 31.59 2.16
 8 -5 -6 26.44 2.06
 8 5 -6 34.12 2.37
 8 5 -6 28.05 2.29
 8 -5 -5 18.44 1.8
 -8 5 5 22.91 1.94
 8 5 -5 21 1.76
 8 5 -5 22.92 1.99
 -8 -5 5 19.81 1.95
 -8 -5 4 361.43 14.63
 8 5 -4 345.19 14.42
 8 5 -4 352.45 14.61
 8 -5 -4 341.18 14.51
 8 5 -4 339.77 14.5
 -8 5 4 360.65 14.69
 8 -5 -3 366.5 14.37
 8 5 -3 326.96 14.21
 8 5 -3 362.47 14.27
 -8 5 3 359.93 14.35
 -8 -5 3 327.66 14.19
 8 5 -3 321.88 14.14
 -8 5 2 3.2 0.73
 8 5 -2 4.75 1.15
 8 5 -2 4.52 0.86
 8 -5 -2 4.9 1.25
 -8 5 2 3.94 0.69
 -8 -5 2 1.96 0.58
 8 5 -2 3.51 1.07
 -8 -5 2 4.18 1.11
 8 5 -1 199.54 8.69
 -8 -5 1 207.47 8.41
 -8 5 1 207.71 8.43
 -8 5 1 187.48 8.65
 -8 -5 1 204.15 8.49
 8 5 -1 187.38 8.58
 -8 -5 1 194.34 8.59
 -8 -5 0 28.32 2.03
 -8 5 0 27.63 1.97
 -8 5 0 27.83 1.97
 -8 -5 0 28.03 1.88
 -8 5 0 26.56 1.76
 8 5 0 27.76 1.98
 8 5 0 30.79 2.14
 -8 -5 0 21.41 1.91
 8 -5 0 28.67 2.11
 8 5 1 11.19 1.21
 -8 -5 -1 10.54 1.44
 8 5 1 12.37 1.43
 -8 5 -1 11.49 1.22
 -8 -5 -1 10.63 1.19
 -8 -5 -1 8.42 1.3
 8 -5 1 12.78 1.56
 8 5 2 0.82 0.6
 8 5 2 0.88 1
 -8 5 -2 1.45 0.59
 -8 -5 -2 2.19 0.76
 -8 -5 -2 0.19 0.8
 -8 -5 -2 1.63 1.02
 -8 5 -3 0.29 0.49
 -8 -5 -3 1.5 0.77
 8 5 3 0.58 0.9
 -8 -5 -3 2.37 1.07
 8 -5 3 -0.26 0.91
 8 -5 4 181.53 8.07
 -8 -5 -4 177.29 8.05
 -8 5 -4 169.59 7.7
 8 -5 5 134.52 6.23
 -8 -5 -5 135.15 5.99
 -8 -5 -5 124.41 5.9
 -8 5 -5 131.94 5.97
 -8 -5 -6 122.78 5.52
 -8 5 -6 120.42 5.54
 -8 -5 -6 133.79 5.94
 -8 5 -6 128.24 5.62
 -8 -5 -6 119.7 5.57
 8 -5 6 135.39 5.81
 8 -5 7 88.89 4.08
 -8 -5 -7 95.93 4.13
 -8 -5 -7 104.08 4.41
 -8 -5 -7 93.91 4.28
 8 6 -8 30 1.83
 8 6 -8 28.32 1.77
 -8 -6 8 33.26 1.93
 8 6 -7 36.34 2.32
 8 6 -7 34.56 2.3
 -8 -6 7 37.07 2.39
 8 6 -6 57.12 3.43
 8 6 -6 60.45 3.38
 -8 -6 5 0.39 0.92
 8 6 -5 -0.12 0.85
 8 6 -4 66.62 3.71
 8 6 -4 73.5 3.88
 -8 6 4 68.58 3.7
 -8 6 4 64.64 3.8
 -8 -6 4 71.17 3.93
 8 6 -4 67.63 3.9
 8 6 -3 61.66 3.44
 8 6 -3 56.28 3.34
 -8 6 3 61.19 3.39
 -8 6 3 61.53 3.47
 -8 -6 3 54.43 3.4
 8 6 -3 60.08 3.49
 8 6 -2 290.53 12.05
 8 6 -2 260.26 11.83
 -8 6 2 279.15 11.98
 -8 6 2 298.5 12.1
 -8 -6 2 291.83 12.05
 8 6 -2 285.74 11.94
 8 -6 -1 10.24 1.35
 8 6 -1 7.34 1.11
 8 6 -1 9.33 1.36
 -8 -6 1 7.55 1.33
 -8 6 1 7.25 1.13
 8 -6 0 14.5 1.6
 8 6 0 14.87 1.47
 8 6 0 16.23 1.64
 -8 -6 0 11.79 1.49
 -8 6 0 15.33 1.49
 -8 -6 0 15.48 1.34
 -8 6 0 15.65 1.47
 -8 -6 0 16.16 1.63
 -8 -6 -1 65.25 3.62
 -8 6 -1 65.05 3.61
 -8 -6 -1 69.11 3.59
 8 6 1 68.83 3.61
 8 6 1 64.72 3.61
 -8 -6 -1 66.1 3.63
 8 -6 1 65.09 3.73
 -8 -6 -2 162.58 7.33
 -8 -6 -2 162.48 7.39
 -8 6 -2 162.51 7.34
 8 6 2 158.76 7.31
 -8 -6 -2 163.69 7.43
 8 -6 2 167.6 7.56
 -8 6 -2 160.93 7.31
 -8 -6 -3 15.32 1.69
 -8 -6 -3 15.47 1.54
 -8 -6 -4 123.75 6.12
 8 -6 4 132.18 6.22
 -8 -6 -5 0.11 0.74
 8 -6 5 -0.67 0.86
 -8 -6 -6 6.52 1.01
 8 -6 7 34.48 1.6
 -8 -6 -7 25.89 1.47
 8 7 -8 21.61 1.31
 -8 -7 8 22.93 1.4
 8 7 -8 20.62 1.24
 -8 -7 7 4.67 0.89
 8 7 -7 3.4 0.85
 8 7 -7 3.14 0.73
 8 7 -6 82.88 4.25
 -8 -7 6 78.36 4.21
 8 7 -6 83.3 4.1
 8 7 -5 1.87 1.06
 8 7 -5 3.28 1.03
 8 7 -4 247.16 10.13
 8 7 -4 236.41 10.28
 -8 -7 4 219.44 10.21
 -8 7 3 50.59 2.97
 8 7 -3 55.23 3.12
 -8 7 3 48.31 3.06
 8 7 -3 51.7 3.2
 -8 -7 3 53.17 3.26
 -8 -7 2 4.75 1.23
 -8 7 2 6.82 1.08
 8 7 -2 5.1 1.21
 8 7 -2 4.91 1.02
 8 7 -2 5.45 1.16
 -8 7 2 5.83 1.04
 -8 -7 2 7.17 1.19
 8 7 -1 116.86 5.87
 8 7 -1 125.56 5.75
 -8 7 1 123.26 5.91
 -8 7 1 118.85 5.83
 8 -7 -1 119.74 5.7
 -8 -7 1 122.52 5.64
 -8 -7 1 123.61 5.92
 8 -7 0 11.87 1.47
 8 7 0 13.78 1.43
 8 7 0 12.83 1.49
 -8 7 0 9.6 1.25
 -8 -7 0 15.93 1.64
 -8 -7 0 11.4 1.39
 -8 -7 -1 47.2 2.94
 -8 7 -1 45.65 2.84
 8 7 1 42.56 2.74
 -8 -7 -1 39.44 2.71
 8 -7 1 44.14 2.91
 -8 -7 -1 45.7 2.71
 8 7 1 46.65 2.8
 -8 7 -1 49.37 2.88
 8 7 2 28.31 2.11
 -8 -7 -2 27.12 2.16
 -8 -7 -2 29.47 2.07
 8 -7 2 28.68 2.26
 -8 -7 -2 29.61 2.21
 -8 -7 -3 7.2 1.16
 8 -7 3 7.76 1.34
 -8 -7 -3 9.88 1.29
 -8 -7 -3 6.24 1.2
 -8 -7 -4 34.93 2.37
 -8 -7 -4 33.84 2.19
 -8 -7 -4 32.06 2.11
 -8 -7 -5 62.11 3.4
 8 -7 5 63.3 3.42
 -8 -7 -6 64.67 3.21
 -8 -7 -7 44.41 2.09
 8 8 -7 3.99 0.58
 -8 -8 7 5.68 0.8
 8 8 -7 4.03 0.74
 8 8 -6 91.75 4.08
 -8 -8 6 92.99 4.37
 8 8 -5 23.08 1.72
 8 8 -5 23.53 1.93
 -8 -8 5 23.16 1.92
 8 8 -4 6.18 1.05
 8 8 -4 7.79 1.3
 8 8 -3 6.54 1.13
 -8 -8 3 7.51 1.23
 -8 -8 3 5.76 1.21
 8 8 -2 59.41 3.16
 -8 -8 2 55.96 3.2
 -8 -8 2 57.9 3.44
 8 8 -2 53.09 3.23
 -8 -8 1 132.99 6.16
 -8 -8 1 135.02 6.42
 -8 -8 0 5.03 1.16
 -8 -8 0 8.12 1.36
 8 -8 0 5.81 1.18
 -8 -8 -1 0.89 0.98
 8 -8 1 -0.47 0.92
 -8 -8 -1 -0.48 0.83
 -8 -8 -2 1.23 0.91
 8 -8 2 2.2 0.99
 -8 -8 -2 2.47 0.97
 -8 -8 -2 2.14 0.88
 -8 -8 -3 164.65 7.23
 -8 -8 -3 166.74 7.09
 8 -8 3 166.69 7.44
 -8 -8 -3 150.41 7.13
 8 -8 4 4.27 0.95
 -8 -8 -4 4.37 0.91
 -8 -8 -4 4.21 0.93
 -8 -8 -5 1.48 0.68
 8 -8 6 0.7 0.47
 -8 -8 -6 0.77 0.46
 8 9 -7 105.86 4.56
 -8 -9 7 109.16 4.54
 -8 -9 6 32.49 1.96
 -8 -9 6 32.54 1.85
 8 9 -5 37.63 2.33
 -8 -9 5 36.84 2.32
 -8 -9 5 34.7 2.13
 -8 -9 4 2.52 0.9
 8 9 -4 3.33 1
 -8 -9 4 2.24 0.87
 8 9 -3 0.74 0.85
 -8 -9 3 0.39 0.8
 -8 -9 2 151.1 6.61
 -8 -9 2 137.82 6.73
 8 9 -2 145.59 6.56
 -8 -9 1 475.59 19.26
 -8 -9 1 484.43 19.52
 8 -9 0 204.76 9.26
 -8 -9 0 232.66 9.43
 -8 -9 0 222.23 9.6
 8 -9 1 187.45 8.06
 -8 -9 -1 181.55 7.93
 -8 -9 -1 177.47 8.13
 8 -9 2 116.99 5.33
 -8 -9 -2 106.99 5.08
 -8 -9 -2 105.87 5.23
 -8 -9 -3 45.22 2.54
 8 -9 3 49.17 2.83
 -8 -9 -3 47.12 2.59
 -8 -9 -3 50.83 2.77
 -8 -9 -4 26.23 1.71
 8 -9 4 29.97 1.97
 -8 -9 -4 32.89 1.85
 -8 -9 -5 6.17 0.68
 -8 -10 6 0.07 0.36
 8 10 -6 -0.24 0.42
 -8 -10 6 -0.31 0.42
 -8 -10 5 20.92 1.37
 -8 -10 5 20.28 1.43
 8 10 -5 19.67 1.44
 -8 -10 4 0.43 0.63
 8 10 -4 -0.48 0.68
 -8 -10 4 0.17 0.65
 -8 -10 3 7.66 1.06
 8 10 -3 6.57 1.04
 -8 -10 3 6.13 1.05
 -8 -10 2 4.77 0.93
 8 10 -2 2.29 0.79
 -8 -10 1 379.09 15.48
 -8 -10 1 387.83 15.69
 -8 -10 0 640.24 25.4
 -8 -10 0 652.3 25.62
 8 -10 1 58.7 3.2
 -8 -10 -1 68.44 3.34
 -8 -10 -1 69.91 3.52
 -8 -10 -2 20.65 1.51
 8 -10 2 19.4 1.53
 -8 -10 -2 22.59 1.67
 -8 -10 -3 27.68 1.6
 -8 -10 -3 23.83 1.65
 -8 -10 -4 1.58 0.5
 8 -10 4 1.69 0.51
 -8 -11 5 21.1 1.17
 8 11 -5 18.99 1.15
 -8 -11 4 1.47 0.53
 8 11 -4 1.21 0.53
 -8 -11 4 1.59 0.58
 -8 -11 3 1.59 0.6
 8 11 -3 1.43 0.61
 -8 -11 3 1.02 0.61
 -8 -11 2 52.79 2.69
 -8 -11 1 156.72 6.68
 -8 -11 0 69.01 3.38
 -8 -11 0 63.11 3.18
 -8 -11 -1 35.77 2.12
 -8 -11 -1 36.33 1.99
 8 -11 2 29.57 1.66
 -8 -11 -2 33.89 1.9
 -8 -11 -2 36.1 1.79
 8 -11 3 25.33 1.41
 -8 -11 -3 31.43 1.57
 -8 -12 3 1.33 0.43
 -8 -12 2 4.51 0.54
 -8 -12 2 3.21 0.58
 -8 -12 1 20.96 1.22
 -8 -12 0 21.15 1.26
 -8 -12 0 25.76 1.46
 -8 -12 -1 76.03 3.38
 9 0 -9 -0.66 0.56
 -9 0 9 0.07 0.58
 9 0 -8 395.84 16.71
 9 0 -8 431.26 16.58
 9 0 -7 -0.11 0.91
 9 0 -7 0.11 0.85
 9 0 -6 171.09 7.87
 9 0 -6 177.09 7.94
 9 0 -5 0.33 0.94
 9 0 -5 0.73 1.14
 9 0 -4 0.51 0.91
 -9 0 4 0.74 0.54
 9 0 -4 1.26 1.08
 9 0 -4 1.29 0.61
 -9 0 3 0.56 0.48
 9 0 -3 0.69 0.58
 -9 0 2 764 29.79
 9 0 -2 760.48 29.92
 -9 0 1 -0.31 0.47
 -9 0 0 66 3.29
 -9 0 0 69.15 3.42
 9 0 0 77.38 3.67
 -9 0 -1 0.41 0.52
 -9 0 -1 -0.1 0.52
 9 0 1 0.74 0.58
 -9 0 -2 826.1 31.35
 -9 0 -2 830.96 31.42
 9 0 2 786.82 31.32
 -9 0 -2 752.19 31.22
 -9 0 -3 -0.55 0.63
 -9 0 -3 -0.12 0.67
 9 0 3 -0.38 0.81
 -9 0 -3 0.34 0.95
 -9 0 -4 1975.91 75.04
 -9 0 -4 1922.39 75.02
 -9 0 -5 0.11 0.89
 -9 0 -6 1.36 0.8
 -9 0 -7 -0.51 0.69
 -9 0 -8 32.11 1.7
 -9 0 -8 33.54 1.73
 9 1 -9 2.15 0.71
 9 -1 -9 2.24 0.73
 -9 1 9 2.18 0.68
 -9 -1 9 2.57 0.72
 9 1 -9 2.24 0.67
 9 -1 -9 2.17 0.53
 9 1 -8 10.97 1.33
 9 -1 -8 8.21 1.24
 -9 -1 8 8.06 1.18
 9 -1 -8 7.57 1.02
 9 1 -8 8.59 1.14
 9 1 -8 6.37 1.04
 9 1 -7 1.33 0.99
 9 -1 -7 -0.13 0.96
 9 -1 -7 -0.63 0.97
 9 1 -7 -0.56 0.97
 9 -1 -7 0.41 0.89
 9 1 -7 0.59 0.88
 9 -1 -6 229.12 9.76
 9 1 -6 223.26 9.88
 9 -1 -6 230.19 9.92
 9 1 -6 222.08 9.91
 9 1 -6 232.05 10.07
 9 -1 -6 218.79 10.01
 9 -1 -5 1.58 1.08
 9 1 -5 0.62 0.98
 9 -1 -5 -0.72 0.86
 9 1 -5 0.59 1.01
 9 1 -5 0.25 0.65
 9 1 -5 1.7 1.15
 9 -1 -5 2.36 1.16
 9 1 -5 1.38 0.75
 9 -1 -5 2.27 0.82
 -9 1 5 1.39 0.68
 -9 -1 5 1.26 0.73
 -9 1 4 93.62 4.7
 -9 -1 4 95.72 4.58
 9 1 -4 91.67 4.8
 9 -1 -4 93.54 4.82
 9 -1 -4 97.09 4.84
 9 1 -4 103.25 4.69
 9 1 -4 95.56 4.7
 9 -1 -4 90.93 4.67
 9 -1 -4 91.29 4.71
 9 1 -4 93.92 4.72
 -9 1 4 93.23 4.8
 -9 -1 4 98.71 4.86
 9 1 -4 91.25 4.69
 9 -1 -4 90.57 4.56
 -9 1 4 96.23 4.74
 -9 -1 4 94.35 4.73
 9 1 -3 0.31 0.53
 9 -1 -3 -0.1 0.62
 -9 1 3 -0.42 0.58
 -9 -1 3 0.52 0.59
 9 -1 -3 0.32 1
 9 1 -3 -0.52 1.02
 9 -1 -3 0.1 0.53
 9 1 -3 0.49 0.54
 9 -1 -3 0.54 0.94
 9 1 -3 0.11 1.04
 9 -1 -3 1.08 0.69
 9 1 -3 1.08 0.62
 -9 1 3 0.5 0.53
 -9 -1 3 0.25 0.44
 9 -1 -2 1.18 0.59
 9 1 -2 1.24 0.6
 9 -1 -2 0.49 0.55
 9 1 -2 1.09 0.59
 -9 1 2 1.38 0.62
 -9 -1 2 1.18 0.66
 -9 -1 2 1.12 0.49
 -9 1 2 1.37 0.64
 -9 1 1 890.77 34.57
 -9 -1 1 881.22 34.54
 9 1 -1 916.84 34.53
 -9 1 1 888.24 34.44
 -9 -1 1 872.3 34.22
 9 -1 -1 900.31 34.55
 9 1 -1 848.61 34.49
 9 -1 0 281.65 11.87
 9 1 0 288.81 11.89
 -9 1 0 299.48 11.96
 -9 -1 0 278.33 11.88
 9 -1 0 293.03 11.89
 9 1 0 316.56 11.94
 -9 1 0 288.15 11.79
 -9 -1 0 267.02 11.51
 -9 1 0 290.74 11.58
 -9 -1 0 272.87 11.51
 9 -1 1 51.43 2.93
 9 1 1 51.07 2.92
 9 1 1 55.37 2.87
 -9 -1 -1 49.46 2.89
 -9 1 -1 49.89 2.89
 -9 -1 -1 50.64 2.89
 -9 1 -1 52.21 2.87
 -9 1 -1 52.17 2.78
 -9 -1 -1 46.51 2.69
 -9 -1 -2 112.72 5.56
 -9 1 -2 117.48 5.53
 -9 1 -2 126.62 5.7
 -9 -1 -2 108.39 5.56
 9 1 2 120.82 5.72
 9 -1 2 127.27 5.79
 -9 -1 -2 113.57 5.68
 -9 1 -2 115.81 5.59
 9 1 2 121.28 5.69
 9 -1 2 119.22 5.57
 9 -1 2 122.31 5.77
 9 1 2 119.13 5.74
 9 -1 2 118.29 5.62
 9 1 2 124.85 5.46
 9 -1 2 119.47 5.67
 9 1 2 110.02 5.58
 -9 1 -2 125.05 5.64
 -9 -1 -2 117.66 5.56
 -9 -1 -2 119.59 5.74
 -9 1 -2 120.66 5.76
 -9 -1 -3 911.92 35
 -9 1 -3 879 34.83
 9 1 3 896.98 34.98
 9 -1 3 869.85 34.79
 -9 -1 -3 886.34 35
 -9 1 -3 919.23 35.05
 9 -1 3 883.17 35.02
 9 1 3 881.61 35.01
 -9 -1 -3 855.85 34.93
 -9 1 -3 889.21 34.98
 -9 -1 -3 871.74 35.02
 -9 1 -3 863.51 34.98
 -9 1 -3 904.97 35
 -9 -1 -3 887.55 34.96
 -9 -1 -3 912.36 34.96
 -9 1 -3 872.27 34.77
 9 -1 3 912.15 35.09
 9 1 3 930.37 35.12
 9 1 3 878.36 35.08
 9 -1 3 885.82 35.11
 -9 1 -4 13.23 1.65
 -9 -1 -4 10.6 1.55
 -9 -1 -4 11.32 1.38
 -9 1 -4 11.76 1.4
 -9 -1 -4 9.49 1.26
 9 -1 4 10.1 1.37
 -9 -1 -4 11.11 1.47
 -9 1 -4 10.47 1.37
 -9 1 -4 10.83 1.4
 -9 -1 -4 9.32 1.34
 -9 1 -5 11.37 1.36
 -9 -1 -5 12.55 1.55
 -9 1 -5 12.85 1.62
 -9 -1 -5 12.8 1.6
 -9 -1 -6 0.9 0.94
 -9 -1 -6 0.38 0.76
 -9 1 -6 0.91 0.84
 -9 -1 -6 0.11 0.76
 -9 -1 -7 20.54 1.59
 -9 1 -7 20.36 1.55
 -9 -1 -7 18.28 1.54
 -9 1 -7 20.97 1.59
 -9 -1 -7 18.55 1.34
 -9 1 -7 19.77 1.57
 -9 -1 -7 21.6 1.58
 -9 -1 -8 18.71 1.17
 -9 1 -8 20.32 1.18
 -9 -1 -8 16.86 1.15
 -9 -1 -8 19.8 1.17
 -9 1 -8 19.68 1.15
 9 2 -9 20 1.43
 -9 -2 9 20.77 1.48
 9 2 -9 21.36 1.5
 9 -2 -9 22.34 1.54
 -9 -2 8 36.52 2.43
 9 2 -8 39.83 2.32
 9 2 -8 37.83 2.42
 9 2 -8 40.33 2.51
 9 -2 -8 38.37 2.48
 -9 -2 7 365.26 14.99
 9 2 -7 364.23 14.89
 9 -2 -7 357.32 14.71
 9 -2 -7 357.26 14.6
 9 2 -7 356.91 14.94
 9 2 -7 364.19 15.03
 9 -2 -7 354.92 15.01
 -9 -2 6 741.84 30.56
 9 2 -6 802.01 30.75
 9 -2 -6 796.53 30.76
 9 2 -6 787.01 30.64
 9 2 -6 772.28 30.62
 9 -2 -6 740.02 30.51
 9 2 -5 104.69 5.18
 9 2 -5 100.95 5.2
 9 -2 -5 110.93 5.34
 9 2 -5 90.48 5.09
 9 -2 -5 100.38 5.17
 -9 2 5 99.91 5.18
 -9 2 5 109.33 5.19
 -9 -2 5 106.3 5.16
 9 2 -5 102.54 5.1
 9 -2 -5 103.69 5.13
 -9 -2 5 101.28 5.11
 -9 -2 4 236.22 10.4
 -9 2 4 248.76 10.58
 -9 -2 4 248.26 10.25
 9 2 -4 242.98 10.56
 9 -2 -4 247.86 10.6
 9 -2 -4 225.41 10.54
 9 2 -4 251.94 10.42
 9 2 -4 241.01 10.47
 9 -2 -4 253.28 10.52
 9 -2 -4 228.26 10.44
 9 2 -4 246.37 10.52
 -9 2 4 238.79 10.57
 -9 -2 4 241.86 10.61
 9 2 -4 247.72 10.54
 -9 2 4 256.98 10.58
 -9 -2 4 271.01 10.62
 9 2 -3 14.73 1.56
 9 -2 -3 13.67 1.58
 9 -2 -3 12.46 1.31
 9 2 -3 10.86 1.24
 9 2 -3 11.46 1.52
 9 2 -3 11.39 1.23
 -9 2 3 13.51 1.3
 -9 -2 3 12.21 1.28
 9 2 -3 12.74 1.46
 -9 2 3 14.49 1.35
 -9 -2 3 13.52 1.13
 9 2 -2 0.69 0.56
 9 -2 -2 1.19 0.62
 9 2 -2 1.19 0.62
 -9 2 2 1.5 0.61
 -9 2 2 2.38 0.7
 -9 -2 2 1.47 0.67
 -9 2 1 91.84 4.46
 -9 -2 1 90.29 4.44
 9 -2 -1 84.09 4.36
 9 2 -1 95.2 4.47
 -9 2 1 90.94 4.43
 9 2 -1 94.37 4.46
 9 2 0 0.28 0.57
 9 -2 0 0.29 0.53
 9 2 0 0.1 0.52
 -9 -2 0 0.1 0.55
 -9 2 0 0.3 0.54
 -9 -2 0 0.9 0.59
 -9 2 0 -0.22 0.45
 -9 2 0 -0.48 0.52
 9 -2 1 111.9 5.43
 9 2 1 122.44 5.51
 9 2 1 115.11 5.35
 -9 2 -1 108.41 5.27
 -9 -2 -1 119.12 5.32
 -9 2 -1 116.24 5.47
 -9 -2 -1 115.3 5.44
 -9 2 -1 117.56 5.37
 9 2 1 116.06 5.49
 -9 -2 -2 27.85 2.04
 -9 2 -2 30.27 1.96
 -9 -2 -2 27.31 2.01
 -9 2 -2 26.77 2.01
 -9 -2 -2 26.55 2.17
 -9 2 -2 26.47 2.04
 9 2 2 29.07 2.17
 9 -2 2 30.15 2.3
 9 2 2 31.61 2.33
 9 -2 2 27.55 2.16
 9 2 2 29.29 1.9
 9 -2 2 30.18 2.1
 9 2 2 28.95 2.05
 -9 2 -2 27.15 1.99
 -9 -2 -2 29.49 2.01
 -9 -2 -2 29.64 2.26
 -9 2 -2 30 2.27
 9 2 3 1244.73 48.51
 9 -2 3 1282.3 48.55
 -9 -2 -3 1235.46 48.41
 -9 2 -3 1224.93 48.12
 9 -2 3 1229.12 48.33
 9 2 3 1271.72 48.49
 9 -2 3 1295.28 48.52
 -9 -2 -3 1207.63 48.34
 -9 2 -3 1211.74 48.36
 9 2 3 1247.22 48.42
 -9 -2 -3 1248.07 48.43
 -9 2 -3 1308.04 48.51
 -9 -2 -3 1248.45 48.43
 -9 -2 -3 1256.35 48.44
 -9 2 -3 1253.97 48.45
 -9 -2 -3 1198.68 48.39
 -9 2 -3 1198.01 48.42
 9 -2 3 1226.34 48.42
 9 2 3 1259.89 48.42
 -9 2 -4 583.44 23.67
 -9 -2 -4 561.46 23.61
 -9 -2 -4 580.78 23.59
 -9 2 -4 579.09 23.56
 9 -2 4 585.32 23.4
 -9 -2 -4 576.28 23.54
 -9 -2 -4 605.13 23.62
 -9 -2 -4 601.62 23.61
 -9 2 -4 598.23 23.62
 -9 -2 -5 53.17 3.26
 -9 -2 -5 54.49 3.31
 -9 2 -5 57.37 3.35
 9 -2 5 54.4 3.07
 -9 2 -6 126.61 5.58
 -9 -2 -6 116.19 5.58
 -9 2 -6 118.71 5.61
 -9 -2 -6 113.16 5.5
 -9 -2 -6 113.46 5.55
 -9 2 -7 10.93 1.07
 -9 -2 -7 10.76 1.12
 -9 2 -7 11.09 1.14
 -9 -2 -7 9.9 1.08
 -9 -2 -7 9.11 1.02
 -9 -2 -8 24.25 1.3
 -9 2 -8 23.09 1.3
 -9 -2 -8 24.85 1.33
 9 3 -9 1.26 0.55
 9 -3 -9 1.11 0.56
 9 3 -9 1.24 0.53
 9 3 -8 1.01 0.78
 9 -3 -8 1.58 0.83
 -9 -3 8 0.1 0.75
 9 3 -8 0.88 0.74
 9 3 -8 0.19 0.67
 9 3 -7 0.12 0.88
 9 -3 -7 -0.59 0.9
 -9 -3 7 0.72 0.87
 9 -3 -7 -0.27 0.81
 9 3 -7 0.34 0.88
 9 3 -7 0.71 0.88
 -9 -3 6 160.29 7.17
 9 3 -6 151.21 7.1
 9 -3 -6 151.72 7.12
 9 3 -6 153.48 7.11
 9 -3 -6 144.45 6.92
 9 3 -6 151.16 7.1
 9 3 -5 1849.73 72.06
 9 -3 -5 1874.78 72.08
 9 3 -5 1923.75 72.14
 9 -3 -5 1980.31 72.11
 -9 -3 5 1819.17 72
 -9 3 5 1847.43 72.01
 -9 -3 5 1757.07 71.94
 9 -3 -5 1869.44 72.01
 9 3 -5 1912.95 72.01
 -9 3 5 1858.1 72.17
 -9 3 4 239.24 10.37
 9 3 -4 234.85 10.28
 9 -3 -4 245.59 10.35
 9 3 -4 250.06 10.4
 9 -3 -4 235.49 10.33
 9 3 -4 247.29 10.22
 -9 -3 4 232.81 10.23
 -9 3 4 236.92 10.24
 -9 -3 4 229.58 10.18
 9 -3 -4 236.13 10.23
 9 3 -4 241.62 10.25
 -9 3 4 227.17 10.27
 -9 -3 4 237.65 10.35
 9 3 -4 236.98 10.21
 9 -3 -4 247.27 10.26
 -9 3 3 4.22 0.87
 -9 -3 3 3.32 0.8
 -9 3 3 4.65 0.91
 9 -3 -3 4.7 1.26
 9 3 -3 3.73 1.16
 9 3 -3 5.61 0.92
 9 -3 -3 5.91 1.27
 9 3 -3 4.88 1.2
 -9 -3 3 4.02 1.08
 9 -3 -3 4.99 0.88
 9 3 -3 4.14 0.82
 9 3 -2 100.61 4.62
 9 -3 -2 82.77 4.4
 9 3 -2 89.43 4.45
 -9 3 2 86.95 4.43
 -9 -3 2 92.36 4.47
 9 -3 -2 95.28 4.67
 -9 3 2 94.49 4.58
 -9 3 1 102.86 4.77
 -9 -3 1 100.82 4.74
 9 -3 -1 96.84 4.69
 9 3 -1 92.69 4.66
 -9 3 1 96.31 4.76
 9 3 -1 97.66 4.73
 -9 3 0 155.44 7.13
 9 -3 0 165.09 7.36
 9 3 0 166.02 7.36
 9 3 0 178.69 7.45
 -9 -3 0 166.76 7.37
 -9 3 0 161.71 7.38
 -9 3 0 173.72 7.47
 -9 -3 0 178.43 7.48
 9 3 0 165.03 7.44
 9 3 1 0.43 0.95
 -9 -3 -1 1.11 0.96
 -9 -3 -1 0.41 1.05
 -9 3 -1 0.42 1.04
 9 -3 1 0.22 1.02
 9 3 1 1.06 0.58
 9 -3 1 0.62 0.58
 9 3 1 -0.2 0.6
 -9 -3 -1 0.71 0.62
 -9 3 -1 0.41 0.55
 9 3 1 0.52 1.06
 9 -3 1 0.52 1.02
 -9 3 -1 0.86 0.56
 -9 3 -1 -0.27 0.55
 -9 3 -1 0.92 0.54
 -9 -3 -1 0.54 0.58
 -9 3 -2 18.51 1.61
 9 3 2 24.3 1.92
 -9 -3 -2 19 1.84
 -9 -3 -2 16.68 1.75
 9 -3 2 20.33 1.87
 -9 3 -2 18.66 1.81
 9 3 2 16 1.78
 9 -3 2 19.01 1.79
 9 3 2 20.12 1.52
 9 3 2 14.42 1.47
 -9 3 -2 18.25 1.42
 -9 3 -2 15.64 1.4
 -9 -3 -2 16.47 1.56
 -9 -3 -2 17.97 1.58
 -9 3 -2 16.66 1.59
 9 -3 2 21.48 1.69
 9 -3 3 18.56 1.79
 -9 -3 -3 16.27 1.55
 -9 3 -3 18.7 1.63
 9 3 3 12.22 1.6
 -9 3 -3 18.34 1.82
 -9 -3 -3 14.51 1.7
 9 -3 3 17.01 1.77
 9 3 3 17.27 1.77
 -9 -3 -3 15.32 1.54
 -9 3 -3 15.66 1.56
 -9 3 -4 14.09 1.66
 -9 -3 -4 13.21 1.53
 9 -3 4 11.63 1.48
 -9 -3 -4 11.11 1.56
 9 -3 5 28.61 2.11
 -9 -3 -5 27.27 2.18
 -9 3 -5 29.66 2.22
 -9 -3 -5 27.81 2.19
 -9 3 -6 194.88 8.49
 -9 -3 -6 198.2 8.66
 -9 -3 -6 206.05 8.7
 -9 3 -6 206.28 8.71
 -9 -3 -6 204.27 8.74
 -9 3 -7 13.03 1.12
 -9 -3 -7 14.18 1.23
 -9 3 -7 13.85 1.15
 -9 3 -7 9.92 0.92
 -9 -3 -7 12.54 1.11
 -9 -3 -7 12.88 1.11
 -9 -3 -7 14.1 1.16
 9 4 -8 32.68 2.05
 -9 -4 8 35.16 2.18
 9 4 -8 33.92 2.16
 9 4 -8 36.87 2.08
 9 -4 -8 34.4 2.06
 9 4 -7 0.3 0.84
 9 -4 -7 0.1 0.8
 9 4 -7 -0.11 0.76
 -9 -4 7 -0.46 0.84
 9 4 -7 0.11 0.87
 -9 -4 6 225.09 9.71
 9 4 -6 219.5 9.69
 9 -4 -6 217.99 9.49
 9 4 -6 216.7 9.66
 9 4 -6 225.5 9.57
 9 -4 -6 212.14 9.52
 9 4 -5 687.91 28.08
 9 -4 -5 700.67 28.13
 9 4 -5 674.73 28.02
 9 -4 -5 700.06 28.08
 9 4 -5 720.99 28.28
 -9 4 5 722.28 28.14
 -9 -4 5 708.55 28.09
 -9 -4 5 740.28 28.29
 9 -4 -5 738.74 28.24
 -9 4 4 40.29 2.63
 9 4 -4 36.32 2.57
 9 4 -4 37.02 2.61
 9 -4 -4 43.39 2.75
 9 4 -4 39.5 2.47
 9 4 -4 35.82 2.49
 9 -4 -4 38.21 2.53
 -9 4 4 32.44 2.32
 -9 -4 4 38.34 2.41
 -9 -4 4 38.88 2.57
 9 -4 -4 37.66 2.4
 9 4 -4 33.34 2.33
 -9 4 4 37.81 2.48
 -9 -4 4 36.49 2.47
 9 4 -3 28.52 2.22
 9 4 -3 29.54 2.23
 9 -4 -3 27.14 2.23
 9 4 -3 28.4 2.05
 9 4 -3 28.81 2.17
 9 -4 -3 28.76 2.16
 -9 4 3 29.31 2.01
 -9 -4 3 27.93 1.97
 -9 -4 3 31.42 2.23
 9 -4 -3 27.73 1.97
 9 4 -3 27.53 1.96
 9 4 -2 138.44 6.31
 9 4 -2 137.3 6.19
 9 -4 -2 133.64 6.18
 9 4 -2 137.17 6.25
 9 -4 -2 137.02 6.38
 9 4 -2 138.47 6.29
 -9 4 2 131.94 6.13
 -9 -4 2 131.8 6.11
 9 -4 -2 137.79 6.18
 9 4 -2 134.69 6.14
 -9 -4 2 128.34 6.15
 9 4 -1 36.26 2.4
 9 4 -1 32.88 2.3
 9 -4 -1 35.25 2.32
 9 -4 -1 39.78 2.55
 9 4 -1 35.34 2.29
 -9 4 1 35.11 2.22
 -9 -4 1 36.17 2.23
 -9 -4 1 31.12 2.17
 9 -4 -1 33.02 2.16
 9 4 -1 34.07 2.16
 -9 -4 1 33.77 2.25
 -9 -4 0 145.3 6.63
 9 4 0 144.43 6.52
 9 -4 0 143.5 6.5
 9 4 0 141.94 6.43
 9 -4 0 148.11 6.5
 9 4 0 147.99 6.59
 9 4 0 148.55 6.65
 -9 -4 0 145.67 6.46
 -9 4 0 146.47 6.48
 -9 -4 0 138.63 6.48
 -9 4 0 148.14 6.55
 -9 -4 0 127.18 6.43
 -9 4 0 144.26 6.64
 -9 -4 -1 40.36 2.66
 9 4 1 39.67 2.63
 9 4 1 38.52 2.56
 9 -4 1 42.87 2.62
 9 -4 1 37.91 2.41
 9 4 1 42.23 2.47
 9 4 1 40.82 2.45
 -9 4 -1 39.36 2.42
 -9 -4 -1 36.26 2.35
 -9 4 -1 36.31 2.37
 -9 -4 -1 38.96 2.51
 -9 4 -1 41.73 2.47
 -9 -4 -1 37.18 2.55
 -9 4 -1 36.38 2.52
 -9 4 -2 6.7 0.92
 -9 -4 -2 6.82 1.08
 -9 -4 -2 6.01 0.91
 -9 4 -2 6.73 0.95
 9 -4 2 5.72 0.92
 9 4 2 6.17 0.97
 -9 -4 -2 6.26 1.25
 9 4 2 9.77 1.31
 -9 4 -2 6.21 1.23
 9 -4 2 7.07 1.31
 9 4 2 6.47 1.26
 -9 -4 -2 6.85 1.27
 9 -4 2 5.68 1.21
 9 4 2 4.7 0.84
 -9 -4 -2 4.27 0.89
 -9 4 -2 4.74 0.93
 -9 4 -2 7.11 1.07
 -9 -4 -3 0.11 0.99
 -9 4 -3 0.67 1.06
 9 -4 3 0.13 0.89
 -9 -4 -3 -0.11 0.63
 -9 4 -3 0.68 0.62
 -9 -4 -3 0.13 1.02
 9 4 3 1.35 0.99
 -9 -4 -3 1.26 0.74
 -9 4 -3 1.15 0.74
 -9 -4 -3 0.78 0.72
 9 -4 4 10.04 1.39
 -9 -4 -4 8.46 1.34
 -9 4 -4 8.81 1.33
 9 -4 5 336.82 13.46
 -9 -4 -5 332.12 13.6
 -9 -4 -5 315.43 13.3
 -9 -4 -5 309.35 13.31
 -9 4 -5 326.75 13.39
 -9 -4 -6 103.04 5.12
 -9 -4 -6 105.98 4.95
 -9 4 -6 112.58 5.03
 -9 -4 -6 112.73 5.01
 9 -4 6 109.9 4.94
 -9 -4 -7 139.24 5.62
 -9 -4 -7 124.51 5.34
 -9 4 -7 128.27 5.38
 -9 -4 -7 130.91 5.43
 -9 4 -7 123.02 5.37
 -9 -4 -7 131 5.55
 9 5 -9 42.68 2.05
 -9 -5 9 44.68 2.09
 9 5 -8 5.53 0.83
 9 5 -8 3.24 0.74
 9 5 -7 37.82 2.26
 9 -5 -7 40.52 2.3
 9 5 -7 38.11 2.45
 -9 -5 7 41.36 2.58
 9 5 -7 40.85 2.5
 9 5 -6 63.41 3.4
 9 -5 -6 63.45 3.41
 9 5 -6 61.55 3.59
 -9 -5 6 64.39 3.66
 9 5 -6 68.28 3.73
 9 5 -5 48.65 2.91
 9 -5 -5 50.8 2.99
 9 -5 -5 57.56 3.23
 -9 -5 5 49.34 3.16
 9 5 -5 50.57 3.13
 9 -5 -4 35.89 2.55
 9 5 -4 38.49 2.64
 -9 5 4 31.8 2.38
 9 5 -4 36.91 2.4
 -9 -5 4 28.62 2.38
 9 5 -4 40.32 2.62
 9 -5 -3 679.17 26.33
 9 5 -3 664.25 26.18
 -9 5 3 644.1 26.27
 9 5 -3 683.11 26.24
 -9 -5 3 655.66 26.16
 9 5 -3 619.39 26.11
 9 5 -2 886.99 33.66
 9 5 -2 868.08 33.75
 -9 -5 2 876.99 33.47
 -9 5 2 811.39 33.72
 -9 -5 2 837.83 33.6
 9 5 -2 851.42 33.68
 9 -5 -1 22.22 1.98
 9 5 -1 24.35 1.89
 -9 -5 1 24.35 1.96
 -9 5 1 22.66 1.88
 -9 -5 1 26.17 1.82
 -9 -5 1 22.47 1.93
 9 5 -1 24.05 1.96
 9 -5 0 13.61 1.58
 9 5 0 12.36 1.36
 -9 5 0 10.74 1.29
 -9 5 0 11.3 1.31
 -9 -5 0 12.99 1.31
 9 5 0 13.4 1.52
 -9 -5 0 14.63 1.59
 -9 -5 0 12.31 1.43
 9 5 1 30.45 2.16
 9 -5 1 35.14 2.48
 -9 5 -1 35.13 2.29
 -9 -5 -1 30.4 2.2
 9 5 1 35.4 2.41
 -9 -5 -1 32.22 2.39
 -9 -5 -2 63.92 3.64
 -9 5 -2 66.44 3.53
 -9 -5 -2 66.14 3.74
 9 5 2 65.62 3.7
 9 -5 3 174.67 8.03
 -9 -5 -3 175.47 8.03
 9 -5 4 26.06 2.09
 -9 -5 -4 26.55 1.95
 -9 5 -4 27.75 2
 -9 -5 -4 23.38 2.1
 -9 -5 -5 161.76 6.92
 -9 -5 -5 151.71 6.89
 -9 5 -5 159.54 6.95
 9 -5 5 170.07 7.25
 -9 5 -6 5.39 0.83
 -9 -5 -6 8.28 1.06
 -9 -5 -6 6.27 0.83
 -9 -5 -7 41.02 2.09
 -9 -5 -7 44.46 2.17
 9 6 -8 63.83 3.08
 -9 -6 8 69.93 3.18
 9 6 -8 63.9 3.05
 9 6 -7 9.87 1.13
 9 6 -7 9.45 1.2
 9 6 -6 101.39 4.95
 -9 -6 6 99.86 5.02
 9 6 -6 100.94 5.03
 9 6 -5 0.47 0.89
 9 6 -5 0.25 0.91
 -9 -6 5 0.38 0.94
 9 6 -4 193.69 8.8
 9 6 -4 192.3 8.71
 -9 -6 4 203.24 8.82
 9 6 -3 250.56 11.09
 9 6 -3 263.64 11.1
 -9 6 3 262.46 11.13
 -9 6 3 243.63 11.11
 9 6 -3 274 11.13
 -9 -6 3 254.25 11.1
 9 6 -2 109.33 5.42
 9 -6 -2 102.01 5.2
 9 6 -2 105.6 5.28
 -9 6 2 112.15 5.43
 -9 6 2 109.23 5.44
 9 6 -2 119.78 5.46
 -9 -6 2 111.41 5.42
 -9 -6 1 952.69 36.9
 -9 6 1 936.64 37.03
 9 6 -1 937.32 37.01
 9 6 -1 933.14 36.88
 9 -6 -1 943.76 36.89
 -9 -6 0 51.88 3.14
 -9 6 0 50.61 3.16
 -9 -6 0 51.21 3.03
 9 6 0 61.52 3.31
 -9 -6 0 57.27 3.2
 9 6 0 55.02 3.22
 9 -6 0 55.61 3.32
 9 -6 1 1.78 1.01
 9 6 1 1.46 0.66
 -9 6 -1 0.97 0.62
 -9 -6 -1 1.14 0.69
 9 6 1 0.8 0.97
 -9 -6 -1 1.59 0.97
 -9 -6 -1 1.04 0.97
 -9 -6 -2 15.61 1.64
 -9 -6 -2 14.97 1.53
 9 -6 2 15.56 1.71
 9 6 2 16.77 1.66
 -9 -6 -3 85.27 4.52
 9 -6 4 15.5 1.56
 -9 -6 -4 10.94 1.45
 9 -6 5 0.19 0.67
 -9 -6 -5 0.2 0.73
 -9 -6 -6 7.08 0.86
 -9 -6 -6 8.55 0.97
 -9 -7 8 16.3 1.02
 9 7 -8 11.83 0.86
 9 7 -7 1.08 0.61
 -9 -7 7 2.32 0.73
 9 7 -7 1.12 0.69
 9 7 -6 23.04 1.71
 9 7 -5 1.52 0.84
 -9 -7 5 1.53 0.88
 9 7 -5 0.7 0.85
 9 7 -4 1.84 0.91
 -9 -7 4 1 0.93
 9 7 -4 0.12 0.92
 -9 -7 3 100.79 5.22
 9 7 -3 102.49 5.08
 9 7 -3 108.46 5.22
 9 7 -2 6.98 1.26
 -9 -7 2 9.4 1.41
 9 7 -2 8.98 1.32
 9 -7 -1 1359.49 51.83
 -9 -7 1 1306.47 51.91
 9 7 -1 1341.28 51.81
 9 -7 0 29.32 2.19
 9 7 0 23.53 2.01
 -9 -7 0 27.1 2.14
 -9 -7 -1 45.5 2.76
 9 -7 1 42.36 2.86
 9 7 1 45.56 2.78
 -9 -7 -1 45.54 2.82
 -9 -7 -2 336.09 14.1
 9 -7 2 340.57 14.31
 9 7 2 341.48 14.04
 -9 -7 -2 343.09 14.03
 -9 -7 -3 23.52 1.83
 9 -7 3 26.11 2.06
 -9 -7 -3 25.92 2.03
 -9 -7 -4 0.1 0.78
 9 -7 4 -0.11 0.78
 9 -7 5 26.53 1.82
 -9 -7 -5 26.23 1.79
 -9 -7 -6 23.98 1.48
 9 -7 6 25.53 1.48
 9 8 -7 3.02 0.65
 -9 -8 7 3.06 0.62
 9 8 -6 12.2 1.06
 -9 -8 6 11.61 1.2
 -9 -8 6 11.21 1.03
 -9 -8 5 175.01 7.66
 9 8 -5 188.61 7.77
 9 8 -5 183.2 7.99
 -9 -8 4 0.84 0.75
 9 8 -4 1.75 0.96
 9 8 -4 1.95 0.85
 -9 -8 4 2.65 0.98
 -9 -8 3 7.26 1.11
 9 8 -3 7.91 1.28
 9 8 -3 7.12 1.11
 -9 -8 3 6.9 1.2
 9 8 -2 34.77 2.34
 -9 -8 2 39.16 2.32
 -9 -8 2 38.29 2.58
 9 8 -2 31.45 2.24
 9 -8 -1 473.25 19.56
 -9 -8 1 492.16 19.51
 -9 -8 1 509.9 19.9
 9 8 -1 485.62 19.56
 9 -8 0 92.58 4.58
 -9 -8 0 86.67 4.57
 9 8 0 91.54 4.43
 9 -8 1 65.46 3.62
 9 8 1 60.59 3.33
 -9 -8 -1 67.14 3.58
 -9 -8 -2 18.63 1.66
 9 -8 2 18.12 1.73
 -9 -8 -2 17.06 1.52
 9 -8 3 2.26 0.84
 -9 -8 -3 1.87 0.75
 -9 -8 -3 2.12 0.81
 -9 -8 -4 29.52 1.9
 -9 -8 -5 9.19 0.9
 9 9 -6 73.85 3.22
 -9 -9 6 69.13 3.19
 9 9 -5 5.17 0.87
 -9 -9 5 5.87 0.8
 9 9 -4 -0.27 0.72
 -9 -9 4 0.35 0.66
 -9 -9 3 3.43 0.99
 9 9 -3 4.18 0.95
 -9 -9 3 4.8 0.9
 -9 -9 2 92.54 4.4
 -9 -9 2 98.55 4.73
 9 9 -2 89.55 4.38
 -9 -9 1 20.96 1.61
 -9 -9 1 18.09 1.69
 -9 -9 0 69.65 3.55
 9 -9 0 71.06 3.63
 -9 -9 0 74.74 3.85
 -9 -9 -1 193.78 8.2
 9 -9 1 188.96 8.41
 -9 -9 -1 203.99 8.51
 -9 -9 -2 10.59 1.19
 9 -9 2 12.11 1.28
 9 -9 3 26.58 1.79
 -9 -9 -3 22.14 1.56
 -9 -9 -4 1.94 0.51
 -9 -10 5 7.82 0.69
 -9 -10 5 8.21 0.85
 9 10 -5 10.08 0.87
 -9 -10 4 45.81 2.32
 9 10 -4 48.27 2.46
 -9 -10 3 1.59 0.64
 -9 -10 3 2.66 0.79
 9 10 -3 2.35 0.72
 -9 -10 2 22.67 1.57
 -9 -10 2 23.01 1.72
 -9 -10 1 15.88 1.29
 -9 -10 1 14.93 1.4
 -9 -10 0 23.08 1.53
 -9 -10 0 19.92 1.64
 9 -10 1 32.82 1.97
 -9 -10 -1 36.21 1.96
 -9 -10 -1 35.6 2.19
 -9 -10 -2 1.41 0.65
 9 -10 2 0.13 0.56
 -9 -10 -3 1.77 0.52
 9 -10 4 6.08 0.6
 -9 -11 4 30.01 1.61
 -9 -11 3 4.49 0.55
 -9 -11 2 148.64 6.34
 -9 -11 2 167.41 6.66
 -9 -11 1 31.55 1.72
 -9 -11 1 34.93 1.95
 -9 -11 0 0.12 0.46
 -9 -11 0 0.91 0.58
 -9 -11 -1 9.25 0.88
 -9 -11 -2 78.34 3.42
 -9 -12 1 11.35 0.82
 -9 -12 0 0.03 0.31
 10 0 -9 0.04 0.4
 -10 0 9 -0.28 0.5
 10 0 -8 138.72 6.4
 -10 0 8 162.83 6.7
 10 0 -8 153.48 6.56
 10 0 -7 -0.75 0.91
 10 0 -7 0.31 0.82
 10 0 -6 838.49 33.26
 10 0 -6 844.81 33.14
 -10 0 5 0.49 0.62
 10 0 -5 -0.13 1.04
 10 0 -5 0.46 0.92
 -10 0 4 205.67 9.45
 10 0 -4 234.88 9.59
 10 0 -4 221 9.51
 -10 0 3 -0.3 0.51
 10 0 -3 0.2 0.94
 10 0 -3 0.47 1.06
 10 0 -3 0.23 0.56
 10 0 -2 624.69 24.34
 -10 0 2 617.38 24.13
 10 0 -2 598.93 24.28
 10 0 -2 599.78 24.16
 -10 0 1 -0.09 0.48
 10 0 -1 0.1 0.88
 10 0 -1 0.55 0.63
 -10 0 0 2.18 0.59
 10 0 0 3.58 0.79
 10 0 0 1.09 0.87
 -10 0 -1 -0.45 0.53
 -10 0 -1 0.34 0.58
 10 0 1 -0.21 0.58
 10 0 1 0.21 1.01
 -10 0 -2 1422.29 55.45
 10 0 2 1502.53 55.46
 10 0 2 1400.14 55.3
 -10 0 -2 1395.64 55.34
 -10 0 -2 1440.56 55.44
 -10 0 -3 0.12 0.61
 -10 0 -3 0.24 1
 10 0 3 -0.1 0.88
 -10 0 -4 40.86 2.67
 -10 0 -5 0.39 0.89
 -10 0 -6 71.96 3.45
 -10 0 -7 -0.19 0.53
 10 1 -9 162.22 6.65
 10 -1 -9 165.32 6.66
 10 1 -9 154.56 6.5
 -10 -1 9 154.63 6.56
 -10 1 9 152.18 6.5
 10 -1 -8 335.36 14.68
 10 1 -8 368.08 14.85
 10 1 -8 387.93 15.15
 10 -1 -8 374.97 15.13
 10 -1 -8 363.13 14.75
 10 1 -8 386.41 15
 -10 -1 8 399.79 15.08
 -10 1 8 373.34 14.95
 10 1 -7 116.17 5.71
 10 -1 -7 129.88 5.76
 -10 -1 7 118.76 5.73
 10 -1 -7 120.48 5.58
 10 1 -7 119.73 5.73
 10 1 -7 123.27 5.89
 10 -1 -7 121.1 5.9
 10 1 -6 9.2 1.44
 10 -1 -6 8.97 1.42
 -10 -1 6 8.67 1.31
 10 -1 -6 10.64 1.42
 10 1 -6 8.64 1.43
 10 -1 -6 9.89 1.35
 10 1 -6 12.15 1.45
 10 -1 -5 137.27 6.53
 10 1 -5 138.44 6.7
 10 1 -5 147.31 6.89
 10 -1 -5 144.77 6.88
 10 -1 -5 143.82 6.82
 10 1 -5 146.26 6.85
 -10 1 5 148.77 6.8
 -10 -1 5 139.68 6.58
 -10 1 5 148.34 6.82
 -10 -1 5 145.1 6.8
 10 1 -5 145.8 6.77
 10 -1 -5 142.63 6.75
 -10 -1 5 141.03 6.6
 -10 -1 4 92.33 4.77
 -10 1 4 103.67 5
 -10 -1 4 98.23 4.79
 10 1 -4 98.93 5.11
 10 -1 -4 96.7 5.1
 10 -1 -4 98.02 5.09
 10 1 -4 100.93 4.92
 10 1 -4 107.54 5.06
 10 -1 -4 92.81 4.92
 10 -1 -4 97 5
 10 1 -4 98.18 5
 -10 1 4 101.6 5.14
 -10 -1 4 95.45 5.07
 10 -1 -4 104.34 4.88
 10 1 -4 98.05 4.99
 -10 1 4 106.81 5.1
 -10 -1 4 105.49 5.09
 -10 -1 3 12.73 1.21
 -10 1 3 13.32 1.31
 10 -1 -3 14.81 1.68
 10 1 -3 14.84 1.68
 10 1 -3 10.86 1.24
 -10 1 3 12.86 1.37
 -10 -1 3 12.79 1.38
 10 -1 -3 14.57 1.45
 10 1 -3 14.57 1.43
 10 1 -3 13.77 1.62
 10 -1 -3 12.63 1.63
 10 1 -3 11.2 1.47
 10 -1 -3 11.87 1.39
 10 1 -2 4.21 1.19
 10 -1 -2 3.43 1.12
 -10 1 2 4.1 0.86
 -10 -1 2 3.85 0.88
 10 -1 -2 4.22 0.93
 10 1 -2 3.99 0.87
 10 -1 -2 3.96 1.14
 10 1 -2 4.02 1.2
 10 -1 -2 4.29 0.9
 10 1 -2 3.89 0.85
 -10 -1 2 3.74 0.68
 -10 1 2 3.29 0.76
 10 -1 -2 3.37 0.95
 10 1 -2 1.98 1.01
 10 -1 -1 31.25 2.34
 10 1 -1 32.02 2.32
 10 -1 -1 26.93 2.16
 10 -1 -1 31.46 2.17
 10 1 -1 36.1 2.23
 10 -1 -1 34.23 2.22
 10 1 -1 26.32 2.04
 -10 1 1 33.03 2.21
 -10 -1 1 29.66 2.15
 10 1 -1 30.82 2.17
 -10 -1 1 27.55 1.81
 -10 1 1 32.47 2.08
 -10 1 0 2.16 1.12
 -10 -1 0 2.04 1.17
 -10 -1 0 0.8 0.69
 -10 1 0 2.06 0.75
 10 1 0 2.04 1.11
 10 -1 0 2.05 1.08
 10 -1 0 2.37 0.79
 10 1 0 2.25 0.77
 10 1 0 1.51 0.7
 -10 1 0 1.95 0.65
 10 -1 0 1.2 0.87
 10 1 0 1.77 1.06
 10 -1 1 165.6 7.2
 10 1 1 150.19 7.24
 10 1 1 161.91 7.4
 10 -1 1 160.07 7.4
 10 -1 1 168.65 7.39
 10 1 1 165.62 7.37
 10 1 1 162.45 7.24
 -10 -1 -1 168.23 7.36
 -10 1 -1 163.58 7.27
 -10 -1 -1 152.96 7.28
 -10 1 -1 155.69 7.3
 -10 -1 -1 167.86 7.42
 -10 1 -1 170.53 7.13
 -10 -1 -1 152.59 7.03
 -10 -1 -1 154.55 7.35
 -10 1 -1 159.45 7.38
 -10 -1 -2 504.87 19.94
 -10 1 -2 501.31 19.85
 10 1 2 447.06 19.76
 10 -1 2 478.17 19.72
 10 -1 2 508.29 20.05
 10 1 2 503.14 20.02
 10 -1 2 488.34 19.82
 10 1 2 536.15 19.73
 -10 -1 -2 491.22 19.87
 -10 1 -2 479.62 19.76
 -10 1 -2 479.87 19.75
 -10 -1 -2 483.57 19.76
 -10 -1 -2 495.34 19.97
 -10 1 -2 494.95 19.95
 -10 -1 -2 458.53 19.82
 -10 1 -2 478.05 19.89
 10 -1 2 495.25 19.96
 10 1 2 510.46 19.99
 -10 -1 -3 66.56 3.86
 -10 1 -3 74.01 3.95
 10 -1 3 73.11 3.98
 10 1 3 68.16 3.91
 -10 -1 -3 62.42 3.7
 -10 1 -3 59.43 3.64
 -10 -1 -3 67.67 3.73
 -10 1 -3 62.17 3.55
 -10 1 -3 68.36 3.7
 -10 -1 -3 67.75 3.83
 -10 -1 -3 54.99 3.6
 -10 1 -3 72.98 3.88
 10 -1 3 72.04 3.76
 10 -1 4 727.24 28.75
 -10 1 -4 716.62 28.8
 -10 -1 -4 742.73 29.03
 -10 -1 -4 730.84 29.1
 -10 1 -4 739.85 29.13
 -10 -1 -5 96.96 4.97
 -10 -1 -5 98.16 5.09
 -10 -1 -6 33.89 2.06
 -10 -1 -6 30.62 2.13
 -10 -1 -6 32.57 2.16
 -10 1 -6 33.01 2.2
 -10 1 -7 9.12 0.89
 -10 -1 -7 8.16 0.92
 -10 -1 -7 9.58 0.96
 -10 1 -7 9.51 0.96
 -10 -1 -7 9.11 0.92
 -10 1 -7 7.08 0.87
 10 2 -9 3.11 0.61
 10 -2 -9 2.99 0.61
 10 2 -9 3.29 0.6
 -10 -2 9 3.37 0.61
 -10 2 9 1.92 0.51
 10 2 -8 63.66 3.26
 10 2 -8 65.95 3.38
 -10 -2 8 63.56 3.36
 10 2 -8 69.25 3.47
 10 -2 -8 65.41 3.42
 10 2 -7 625.87 23.88
 10 -2 -7 581.54 23.66
 10 2 -7 589.29 23.83
 -10 -2 7 621.29 23.87
 10 2 -7 590.9 23.9
 10 -2 -7 577.19 23.87
 10 2 -6 48.58 3.08
 10 -2 -6 49.38 3.05
 10 2 -6 48.15 3.08
 10 -2 -6 49.79 3.15
 10 2 -6 44.27 2.93
 -10 -2 6 47.69 3.02
 10 2 -5 110.53 5.65
 10 -2 -5 119.65 5.71
 10 2 -5 114.9 5.67
 10 -2 -5 109.48 5.61
 -10 -2 5 108.76 5.53
 10 2 -5 109.76 5.56
 -10 -2 5 115.65 5.52
 10 2 -4 156.63 7.52
 10 2 -4 165.55 7.62
 10 -2 -4 163.56 7.62
 10 -2 -4 153.07 7.63
 10 2 -4 168.01 7.65
 10 2 -4 174 7.52
 -10 2 4 170.23 7.6
 -10 -2 4 179.78 7.65
 -10 -2 4 156.08 7.35
 -10 2 4 170.55 7.64
 10 2 -3 32.18 2.51
 10 -2 -3 39.52 2.63
 10 2 -3 38.16 2.62
 10 -2 -3 38.9 2.67
 10 2 -3 40.83 2.51
 10 -2 -3 35.7 2.47
 10 2 -3 37.49 2.5
 -10 2 3 40.47 2.55
 -10 -2 3 36.28 2.46
 10 2 -3 41.79 2.66
 -10 2 3 36.34 2.45
 10 2 -2 61.26 3.46
 10 -2 -2 55.74 3.39
 10 2 -2 55.86 3.34
 10 -2 -2 64.57 3.53
 10 2 -2 58.54 3.3
 10 -2 -2 58.15 3.35
 10 2 -2 63.29 3.41
 -10 2 2 61.37 3.41
 -10 -2 2 61.28 3.38
 10 2 -2 56.92 3.37
 -10 2 2 59.25 3.32
 10 2 -1 408.95 16.71
 10 -2 -1 407.18 16.7
 10 2 -1 396.74 16.51
 10 -2 -1 411.45 16.66
 10 2 -1 427.48 16.74
 10 -2 -1 409.23 16.68
 10 2 -1 419.85 16.7
 -10 2 1 409.39 16.73
 -10 -2 1 393.31 16.67
 -10 2 1 413.41 16.67
 10 2 -1 400.03 16.66
 10 2 0 322.06 13.97
 10 2 0 339.88 14.06
 10 -2 0 340.39 14.07
 10 -2 0 340.16 13.92
 10 2 0 348.55 14.01
 -10 -2 0 336.5 14.03
 -10 2 0 331.2 13.94
 -10 -2 0 343.94 14.05
 -10 2 0 342.15 14.06
 10 -2 0 337.5 14.02
 10 2 0 343.89 14.04
 -10 -2 0 325.36 14.02
 -10 2 0 343.37 14.08
 10 2 1 212.82 9.41
 10 -2 1 208.96 9.4
 10 -2 1 219.07 9.41
 10 2 1 201.54 9.32
 10 2 1 238.69 9.38
 -10 2 -1 220.95 9.29
 -10 -2 -1 215.73 9.37
 -10 2 -1 224.56 9.43
 -10 2 -1 191.52 9.07
 -10 -2 -1 213.81 9.43
 -10 2 -1 219.83 9.46
 10 2 1 218.79 9.41
 -10 -2 -2 298.81 12.7
 -10 2 -2 287.04 12.46
 10 2 2 306.4 12.69
 10 -2 2 312.07 12.79
 10 2 2 315.67 12.79
 10 -2 2 307.5 12.69
 10 2 2 306.42 12.43
 -10 -2 -2 283.92 12.6
 -10 2 -2 299.23 12.46
 10 2 2 283.18 12.61
 -10 -2 -2 306.33 12.66
 -10 2 -2 297.5 12.65
 -10 2 -2 287.38 12.52
 -10 -2 -2 295.94 12.67
 -10 2 -2 306.85 12.73
 10 -2 3 83.8 4.23
 -10 -2 -3 77.01 4.19
 -10 2 -3 77.67 4.23
 -10 -2 -3 76.07 4.18
 -10 2 -3 71.92 4.13
 -10 -2 -3 81.2 4.32
 -10 2 -3 69.5 4.17
 -10 -2 -3 81.24 4.24
 -10 2 -3 81.23 4.08
 -10 -2 -3 79.43 4.31
 10 -2 3 84.6 4.39
 10 2 3 74.6 4.26
 -10 -2 -4 12.6 1.58
 10 -2 4 12.08 1.45
 -10 -2 -4 13.76 1.59
 -10 2 -4 13.5 1.6
 -10 -2 -5 7.94 1.26
 -10 -2 -5 8.96 1.3
 -10 2 -5 9.72 1.35
 10 -2 5 7.45 1.11
 -10 -2 -6 83.45 3.96
 -10 -2 -6 82.35 3.99
 -10 -2 -6 77.44 3.97
 -10 2 -6 80.89 4.01
 -10 2 -6 77.26 3.84
 -10 -2 -7 9.15 0.88
 -10 2 -7 9.9 0.92
 -10 -2 -7 6.37 0.72
 -10 2 -7 9.28 0.88
 -10 -2 -7 10.56 0.9
 -10 2 -7 7.66 0.73
 10 -3 -9 80.91 3.47
 10 3 -9 75.98 3.43
 10 3 -9 84.42 3.57
 -10 -3 9 80.55 3.57
 10 3 -8 15.91 1.34
 10 -3 -8 14.89 1.32
 10 3 -8 13.78 1.24
 10 3 -8 14.15 1.29
 -10 -3 8 16.54 1.38
 10 3 -7 63.14 3.4
 10 -3 -7 56.77 3.17
 10 3 -7 61.77 3.4
 -10 -3 7 54.28 3.29
 10 3 -7 65.54 3.43
 10 -3 -7 63.02 3.41
 10 -3 -6 58.09 3.41
 10 3 -6 57.75 3.48
 10 3 -6 66.92 3.58
 -10 -3 6 55.33 3.39
 10 3 -6 57.38 3.45
 10 -3 -6 60.63 3.5
 10 -3 -5 112.5 5.49
 10 3 -5 103.77 5.34
 10 -3 -5 108.87 5.41
 10 3 -5 109.83 5.43
 -10 -3 5 102.63 5.28
 10 3 -4 180.11 7.94
 10 3 -4 166.98 7.85
 10 -3 -4 165.95 7.84
 10 -3 -4 184.92 8.04
 10 3 -4 183.54 8.01
 10 3 -4 178.26 7.83
 -10 3 4 171.48 7.83
 -10 -3 4 161.33 7.76
 -10 -3 4 169.62 7.75
 -10 3 4 177.86 7.99
 10 -3 -3 22.54 1.82
 10 3 -3 20.65 1.74
 10 3 -3 18.97 1.86
 10 3 -3 17.48 1.62
 10 3 -3 21.75 1.88
 10 -3 -3 20.86 1.92
 -10 3 3 19.7 1.7
 -10 -3 3 20.9 1.74
 -10 3 3 21 1.8
 -10 -3 3 18.86 1.72
 10 3 -3 20.8 1.89
 10 -3 -2 39.55 2.58
 10 3 -2 33.9 2.42
 10 3 -2 33.84 2.3
 10 -3 -2 35.1 2.32
 10 3 -2 32.5 2.26
 -10 3 2 34.46 2.35
 -10 -3 2 34.38 2.32
 10 -3 -2 31.73 2.4
 10 3 -2 33.91 2.44
 -10 3 2 36.56 2.39
 10 -3 -1 10.53 1.47
 10 3 -1 9.51 1.39
 10 3 -1 7.12 1.02
 10 -3 -1 7.27 1.09
 10 3 -1 6.91 1.04
 -10 3 1 8.59 1.13
 -10 -3 1 6.01 1.01
 10 3 -1 9.22 1.38
 10 -3 -1 8.88 1.43
 -10 -3 1 5.76 1
 -10 3 1 6.1 0.98
 -10 -3 0 240.71 10.59
 -10 3 0 243.63 10.61
 10 3 0 246.64 10.62
 10 -3 0 234.65 10.57
 10 -3 0 254.55 10.59
 10 3 0 269.73 10.68
 -10 -3 0 253.23 10.64
 -10 3 0 240.52 10.6
 -10 -3 0 247.47 10.58
 -10 3 0 244.79 10.58
 -10 -3 0 244.07 10.65
 10 -3 0 248.56 10.6
 10 3 0 253.71 10.61
 -10 3 -1 312.83 13.44
 -10 -3 -1 304.84 13.57
 -10 3 -1 330.69 13.67
 10 3 1 334.57 13.7
 10 -3 1 344.61 13.75
 10 -3 1 340.54 13.78
 10 3 1 353.55 13.62
 -10 3 -1 320.44 13.44
 -10 -3 -1 307.97 13.6
 -10 3 -1 328.24 13.48
 -10 -3 -1 319.69 13.7
 -10 -3 -1 328.26 13.61
 -10 3 -1 325.71 13.6
 10 -3 1 338.08 13.68
 10 3 1 317.79 13.6
 -10 -3 -2 6.09 1.06
 -10 3 -2 6.64 1.04
 -10 -3 -2 9.32 1.24
 10 -3 2 11.99 1.52
 -10 -3 -2 5.69 1.33
 -10 3 -2 8.64 1.45
 10 -3 2 9.46 1.51
 10 3 2 7.81 1.43
 -10 -3 -3 223.54 9.83
 10 -3 3 234.37 9.82
 -10 -3 -3 214.88 9.71
 -10 3 -3 214.27 9.72
 10 -3 3 226.76 9.82
 10 3 3 219.24 9.77
 -10 -3 -4 4.4 1.03
 -10 3 -4 3.9 1.13
 -10 -3 -4 2.45 0.93
 10 -3 4 4.62 1.12
 -10 -3 -5 196.83 8.44
 -10 -3 -5 192.07 8.28
 -10 -3 -5 187.96 8.32
 -10 3 -5 191.53 8.36
 10 -3 5 182.22 8.15
 -10 3 -5 192.37 8.12
 -10 -3 -6 95.24 4.57
 -10 3 -6 99.02 4.63
 -10 -3 -6 99.7 4.58
 -10 -3 -6 104.59 4.7
 -10 -3 -7 13.5 1.05
 -10 -3 -7 12 0.91
 -10 -3 -7 14.2 0.98
 -10 3 -7 15.52 1
 -10 -3 -7 11.43 0.92
 -10 3 -7 12.66 0.95
 -10 -4 9 121.38 5.02
 10 4 -8 24.34 1.66
 10 4 -8 28.86 1.66
 10 -4 -8 28.11 1.64
 -10 -4 8 27.63 1.78
 10 4 -7 3.69 0.92
 10 -4 -7 5.38 0.98
 -10 -4 7 4.06 0.97
 10 4 -7 4.42 1.02
 10 4 -6 92.75 4.55
 10 -4 -6 89.76 4.53
 -10 -4 6 88.95 4.6
 10 -4 -6 88.9 4.52
 10 4 -6 87.8 4.62
 10 4 -5 160.63 7.11
 10 -4 -5 152.84 7.08
 10 -4 -5 165.29 7.28
 -10 -4 5 145.2 7.08
 10 4 -5 149.18 7.15
 10 -4 -4 17.45 1.77
 10 4 -4 17.62 1.78
 10 4 -4 15.11 1.52
 10 4 -4 18.04 1.74
 10 -4 -4 18.01 1.77
 -10 4 4 15.56 1.52
 -10 -4 4 13.32 1.44
 -10 -4 4 17.53 1.71
 10 4 -4 16.96 1.75
 10 4 -3 40.71 2.66
 10 -4 -3 43.07 2.71
 10 4 -3 42.67 2.72
 10 -4 -3 41.02 2.81
 10 4 -3 40.4 2.63
 -10 4 3 40.46 2.57
 -10 -4 3 37 2.48
 -10 4 3 37.69 2.64
 -10 -4 3 40.37 2.62
 10 4 -3 35.06 2.63
 10 4 -2 253.16 10.84
 10 4 -2 251.83 10.71
 10 -4 -2 259.08 10.75
 10 -4 -2 269.73 10.99
 10 4 -2 247.8 10.71
 10 4 -2 248.88 10.8
 -10 4 2 251.2 10.72
 -10 -4 2 252.67 10.71
 -10 -4 2 238.99 10.64
 -10 4 2 259.53 10.92
 10 -4 -2 258.41 10.75
 10 4 -2 227.38 10.61
 -10 -4 2 257.99 10.64
 -10 -4 1 110.34 5.18
 10 4 -1 106.92 5.19
 10 4 -1 96.22 5.01
 10 -4 -1 101.41 5.05
 10 -4 -1 102.4 5.18
 10 4 -1 108.85 5.16
 10 -4 -1 97.01 4.96
 10 4 -1 104.04 5
 -10 -4 1 105.11 5.02
 -10 4 1 100.61 5
 -10 4 1 111.74 5.26
 -10 -4 1 97.84 4.98
 -10 4 1 100.81 5.05
 -10 -4 1 106.4 5.11
 -10 -4 0 44.19 2.94
 10 4 0 49.96 3.01
 10 4 0 47.19 2.89
 10 -4 0 48.3 2.92
 10 -4 0 45.82 3.01
 10 4 0 49.33 2.91
 10 -4 0 49.98 2.85
 10 4 0 45.95 2.79
 -10 -4 0 44.46 2.74
 -10 4 0 47.33 2.8
 -10 4 0 49.54 2.86
 -10 -4 0 44.25 2.8
 -10 4 0 47.56 2.93
 -10 -4 0 45.71 2.9
 -10 4 0 43.63 2.89
 10 4 1 16.58 1.51
 -10 4 -1 16.69 1.54
 -10 -4 -1 17.59 1.52
 -10 4 -1 17.66 1.54
 -10 -4 -1 15.16 1.55
 -10 -4 -1 15.16 1.73
 10 4 1 15.44 1.63
 10 4 1 14.79 1.7
 10 -4 1 19.1 1.76
 -10 -4 -1 18.28 1.76
 -10 4 -1 15.06 1.67
 10 -4 2 6.09 1.26
 10 4 2 5.35 1.28
 -10 -4 -2 2.56 1.13
 -10 4 -2 2.83 1.08
 10 -4 2 5.7 1.19
 -10 -4 -2 2.11 0.72
 -10 4 -2 3.27 0.85
 -10 -4 -2 1.94 1.03
 10 4 2 4.36 1.16
 -10 -4 -2 3.5 0.9
 -10 -4 -2 2.74 0.86
 -10 4 -2 1.96 0.8
 -10 -4 -3 85.4 4.57
 -10 -4 -3 79.49 4.35
 -10 4 -3 87.68 4.48
 10 -4 3 91.01 4.6
 -10 4 -4 12.86 1.54
 -10 -4 -4 18.14 1.62
 10 -4 4 17.72 1.7
 -10 -4 -5 149.01 6.59
 10 -4 5 144.01 6.42
 -10 -4 -5 135.54 6.27
 -10 -4 -5 141.19 6.35
 -10 4 -5 148.5 6.41
 -10 -4 -6 11.16 1.06
 -10 4 -6 12.47 1.1
 -10 -4 -6 12.07 1.04
 -10 4 -6 12.28 1.11
 -10 -4 -6 12.9 1.2
 -10 -4 -7 42.25 2.14
 -10 -4 -7 51.3 2.24
 10 5 -8 32.92 1.82
 -10 -5 8 30.54 1.82
 10 5 -8 30.12 1.75
 -10 -5 7 14.86 1.37
 10 5 -7 13.4 1.31
 10 5 -7 13.48 1.36
 10 5 -6 2.46 0.83
 10 -5 -6 2.78 0.84
 -10 -5 6 2.9 0.93
 10 5 -6 1.44 0.85
 10 5 -6 1.6 0.92
 10 5 -5 5.11 1.12
 10 -5 -5 3.64 1.02
 10 5 -5 6.2 1.22
 -10 -5 5 4.93 1.14
 10 5 -5 4.91 1.18
 10 -5 -5 3.1 1.13
 10 -5 -4 52.78 3.06
 10 5 -4 55.17 3.29
 10 -5 -4 52.41 3.29
 -10 -5 4 51.94 3.18
 10 5 -4 52.43 3.22
 10 5 -3 349.93 14.44
 10 -5 -3 356.97 14.61
 10 5 -3 367.01 14.55
 -10 5 3 320.88 14.48
 -10 -5 3 353.27 14.41
 10 5 -3 331.35 14.42
 10 5 -2 163.13 7.34
 10 -5 -2 167.06 7.61
 10 5 -2 156.6 7.4
 -10 -5 2 158.86 7.25
 -10 5 2 157.66 7.49
 -10 -5 2 163.01 7.35
 10 5 -2 170.5 7.51
 10 -5 -1 440.39 18.1
 10 5 -1 472.03 18.17
 -10 -5 1 456.54 17.99
 -10 5 1 418.9 18.02
 -10 -5 1 422.63 17.88
 -10 -5 1 438.32 17.87
 10 5 -1 451.16 18.1
 10 5 0 30.42 2.18
 10 5 0 30.57 2.28
 -10 -5 0 27.99 2.22
 10 -5 0 30.97 2.34
 -10 5 0 28.45 2.13
 -10 -5 0 25.15 2.01
 10 5 1 1.02 0.66
 -10 -5 -1 1.1 1.02
 -10 5 -1 -0.35 0.64
 -10 -5 -1 0.86 0.62
 10 -5 1 -0.13 0.97
 10 5 1 0.36 0.93
 -10 -5 -2 106.18 5.27
 -10 5 -2 102.37 4.98
 10 5 2 101.42 5.16
 10 5 2 102.55 4.98
 -10 -5 -3 4.37 1.12
 -10 -5 -3 4.71 1.03
 -10 5 -3 4.72 1.09
 10 -5 3 4.68 1.11
 10 -5 4 91.5 4.54
 -10 -5 -4 87.26 4.23
 -10 5 -4 90.43 4.29
 -10 -5 -4 84.67 4.51
 -10 5 -5 0.78 0.64
 10 -5 5 0.7 0.69
 -10 5 -6 6.49 0.73
 -10 -5 -6 7.69 0.89
 10 6 -8 -0.17 0.38
 10 6 -8 0.04 0.4
 10 6 -7 48.13 2.49
 10 6 -7 41.15 2.44
 -10 -6 7 44.01 2.48
 10 6 -6 17.55 1.59
 -10 -6 6 17.5 1.6
 10 6 -5 23.47 1.89
 10 6 -5 19.88 1.86
 -10 -6 5 22.23 1.89
 -10 -6 4 27.76 2.2
 10 6 -4 32.47 2.29
 10 6 -4 25.29 2.12
 -10 -6 3 221.95 9.54
 10 6 -3 221.74 9.5
 10 6 -3 207.18 9.47
 -10 -6 2 171.96 7.69
 10 6 -2 168.51 7.71
 10 -6 -2 169.57 7.63
 10 6 -2 168.64 7.59
 -10 -6 1 122.31 5.78
 10 -6 -1 134.41 6.06
 10 6 -1 116.11 5.89
 -10 -6 1 126.09 5.91
 -10 -6 0 19.97 1.87
 10 -6 0 26 2.09
 10 6 0 21.17 1.95
 -10 -6 0 23.06 1.88
 -10 -6 -1 18.14 1.81
 -10 -6 -1 18.49 1.68
 10 -6 1 21.53 1.9
 10 6 1 16.69 1.72
 -10 -6 -2 3.42 1.07
 10 6 2 3.41 1.06
 10 -6 2 6.17 1.19
 -10 -6 -3 84.97 4.49
 10 -6 3 90.86 4.6
 -10 -6 -4 62.68 3.46
 10 -6 4 65.25 3.51
 -10 -6 -5 -0.74 0.67
 10 -6 5 -0.08 0.58
 10 -6 6 1.42 0.44
 -10 -6 -6 1.52 0.42
 10 7 -7 31.4 1.84
 10 7 -7 32.53 1.76
 10 7 -6 0.83 0.68
 -10 -7 6 1.66 0.74
 10 7 -5 15.24 1.43
 -10 -7 5 13.5 1.45
 10 7 -5 14.62 1.5
 10 7 -4 7.85 1.22
 -10 -7 4 9.83 1.31
 10 7 -4 12.25 1.4
 10 7 -3 25.64 2.01
 10 7 -3 25.22 1.99
 -10 -7 3 24.92 2.05
 10 7 -2 181.91 7.94
 10 -7 -2 176.37 7.9
 -10 -7 2 184.45 8.12
 10 7 -2 181.58 8.05
 10 -7 -1 72.41 3.83
 10 7 -1 65.44 3.75
 -10 -7 1 73.1 3.85
 -10 -7 0 200.23 8.58
 10 -7 0 209.01 8.88
 10 7 0 195.88 8.72
 -10 -7 0 192.98 8.67
 -10 -7 -1 52.39 3.12
 10 -7 1 57.67 3.36
 10 7 1 59.96 3.26
 -10 -7 -1 55.7 3.14
 -10 -7 -2 4.22 1.06
 10 -7 2 3.23 1.03
 -10 -7 -2 2.27 0.86
 -10 -7 -3 12.11 1.32
 10 -7 4 9.8 1.12
 -10 -7 -4 8.61 1.12
 10 -7 5 1.94 0.6
 -10 -7 -5 1.57 0.59
 10 8 -7 0.13 0.37
 -10 -8 6 52.49 2.69
 10 8 -6 53.52 2.71
 10 8 -6 50.74 2.46
 -10 -8 5 151.24 6.31
 10 8 -5 131.01 5.99
 10 8 -5 140.76 6.22
 10 8 -4 0.4 0.68
 -10 -8 4 1.12 0.81
 10 8 -4 -0.09 0.78
 10 8 -3 5.46 0.99
 -10 -8 3 7.15 1.14
 10 8 -3 6.81 1.1
 10 8 -2 60.35 3.18
 10 8 -2 59.84 3.11
 -10 -8 2 52.94 3.24
 10 8 -1 10.8 1.27
 10 -8 -1 11.27 1.28
 -10 -8 1 9.57 1.34
 10 8 0 7.48 1.15
 10 -8 0 6.9 1.17
 -10 -8 0 7.85 1.18
 10 -8 1 56.08 3.18
 10 8 1 52.59 2.93
 -10 -8 -1 56.44 3.04
 10 -8 2 9.5 1.23
 -10 -8 -2 10.28 1.14
 -10 -8 -2 8.47 1.06
 -10 -8 -3 66.01 3.24
 10 -8 3 63.01 3.38
 -10 -8 -4 0.35 0.53
 -10 -8 -5 5.81 0.58
 10 9 -6 3.01 0.54
 -10 -9 5 26.44 1.59
 10 9 -5 19.84 1.43
 -10 -9 4 1.32 0.69
 10 9 -4 2.39 0.73
 10 9 -3 27.55 1.79
 -10 -9 3 28.53 1.94
 -10 -9 2 91.53 4.47
 -10 -9 1 56.21 3.13
 10 -9 0 2.04 0.74
 -10 -9 0 0.89 0.72
 10 -9 1 1.99 0.76
 -10 -9 -1 3.08 0.77
 10 -9 2 3.41 0.78
 -10 -9 -2 2.89 0.69
 10 -9 3 23.31 1.56
 -10 -10 4 83.73 3.54
 10 10 -4 69.6 3.28
 -10 -10 3 6.99 0.9
 10 10 -3 7.67 0.74
 -10 -10 2 126.12 5.58
 -10 -10 1 45.79 2.52
 -10 -10 0 50.99 2.66
 -10 -10 -1 70.86 3.39
 10 -10 1 73.32 3.28
 -10 -10 -2 2.68 0.52
 -10 -11 3 10.43 0.82
 -10 -11 2 0.1 0.44
 -10 -11 1 6.95 0.74
 -10 -11 0 10.7 0.86
 -11 0 8 2.73 0.7
 11 0 -8 3.08 0.69
 11 0 -8 1.29 0.64
 -11 0 7 0.09 0.76
 11 0 -7 -0.09 0.76
 11 0 -7 0.6 0.82
 11 0 -6 738.93 29.65
 -11 0 6 749.51 29.38
 11 0 -6 751.91 29.48
 11 0 -5 0.67 0.83
 11 0 -5 0.66 1.02
 -11 0 4 1.26 0.69
 11 0 -4 2.47 1
 11 0 -4 0.4 1.03
 -11 0 3 -0.11 0.56
 11 0 -3 -0.55 0.96
 11 0 -3 0.5 1.03
 11 0 -3 0.13 0.65
 -11 0 2 1.51 0.61
 11 0 -2 1.39 0.95
 11 0 -2 1.98 1.14
 11 0 -2 0.88 0.75
 -11 0 1 0.19 0.52
 11 0 -1 -0.32 1
 11 0 -1 -0.11 1.08
 11 0 -1 0.87 0.66
 11 0 0 13.48 1.52
 -11 0 0 10.87 1.33
 11 0 0 15.18 1.47
 -11 0 -1 0.12 0.61
 11 0 1 0.79 0.93
 -11 0 -1 -0.12 1
 -11 0 -2 1084.72 43.11
 -11 0 -2 1113.91 43.14
 11 0 2 1108.74 43.06
 11 0 2 1103.75 42.99
 -11 0 -3 -0.6 0.96
 11 0 3 0.59 0.88
 -11 0 -4 435.93 17.69
 -11 0 -5 -0.41 0.77
 -11 0 -6 0.08 0.6
 -11 0 -7 -0.43 0.37
 -11 0 -7 -0.51 0.41
 -11 -1 9 46.8 2.29
 11 1 -9 52.62 2.42
 11 -1 -9 55.46 2.44
 11 -1 -8 59.64 3.11
 11 1 -8 64.55 3.23
 11 1 -8 75.35 3.36
 -11 -1 8 66.02 3.29
 -11 1 8 70.06 3.23
 11 1 -8 73.68 3.48
 11 -1 -8 70.91 3.46
 11 -1 -7 130.08 6.02
 11 1 -7 130.82 6.06
 11 -1 -7 130.71 5.82
 11 1 -7 134.22 6.04
 -11 -1 7 136.33 6.01
 -11 1 7 131.42 5.88
 11 1 -7 132.99 6.18
 11 -1 -7 127.94 6.15
 11 1 -6 29.46 2.27
 11 -1 -6 28.68 2.22
 -11 -1 6 26.34 2.03
 -11 1 6 29.14 2
 11 1 -6 26.58 2.23
 11 -1 -6 26.58 2.23
 11 -1 -6 27.41 1.98
 11 1 -6 31.16 2.18
 11 1 -5 14.66 1.71
 11 -1 -5 19.32 1.91
 11 -1 -5 13.83 1.76
 11 1 -5 13.88 1.66
 -11 -1 5 14.69 1.55
 11 1 -5 14.93 1.6
 11 -1 -5 12.87 1.44
 11 1 -4 6.81 1.31
 11 1 -4 6.35 1.08
 11 -1 -4 5.85 1.13
 11 1 -4 7.51 1.29
 -11 1 4 8.21 1.14
 11 1 -4 7.45 1.37
 11 -1 -4 5.35 1.28
 -11 -1 4 7.37 1.12
 -11 1 4 7.53 1.09
 11 1 -3 36.8 2.58
 11 -1 -3 36.98 2.6
 11 1 -3 29.67 2.47
 11 -1 -3 31.7 2.58
 11 1 -3 34.06 2.39
 -11 1 3 39.08 2.52
 -11 -1 3 36.66 2.46
 -11 1 3 30.51 2.26
 11 -1 -3 34.42 2.3
 11 1 -3 34.66 2.44
 11 -1 -2 0.6 1.05
 11 1 -2 0.11 0.98
 11 1 -2 0.25 0.68
 11 -1 -2 1.58 1.01
 11 1 -2 0.34 0.97
 11 -1 -2 1.28 0.64
 11 1 -2 0.9 0.66
 -11 1 2 1.17 0.69
 -11 -1 2 1.55 0.67
 11 1 -2 0.13 1.02
 11 -1 -2 0.25 0.96
 -11 1 2 0.33 0.64
 11 -1 -1 0.44 1.01
 11 1 -1 0.41 0.98
 11 1 -1 0.37 0.64
 11 -1 -1 0.49 0.91
 11 1 -1 1.81 1
 11 -1 -1 0.75 0.67
 11 1 -1 0.25 0.66
 -11 1 1 0.9 0.71
 -11 -1 1 1.53 0.78
 11 1 -1 0.75 1.07
 11 -1 -1 0.63 1.06
 -11 1 1 0.65 0.62
 11 -1 0 43.64 2.66
 11 1 0 38.9 2.72
 11 1 0 42.69 2.86
 11 -1 0 40.2 2.83
 11 -1 0 37.16 2.59
 11 1 0 44.38 2.76
 -11 -1 0 43.75 2.75
 -11 1 0 43.85 2.79
 11 -1 0 42.53 2.77
 11 1 0 48 2.85
 -11 -1 0 44.15 2.89
 -11 1 0 40.45 2.81
 11 1 1 84.37 4.57
 11 -1 1 87.79 4.61
 -11 -1 -1 77.57 4.38
 -11 1 -1 77.98 4.33
 -11 -1 -1 79.28 4.4
 -11 1 -1 83.3 4.47
 11 1 1 95.62 4.5
 -11 -1 -1 87.9 4.58
 -11 1 -1 83.37 4.45
 -11 -1 -1 89.86 4.63
 -11 1 -1 86.69 4.59
 11 -1 1 89.12 4.38
 11 1 1 86.01 4.5
 11 -1 2 872.99 32.58
 11 1 2 842.65 32.53
 11 -1 2 839.85 32.3
 11 1 2 772.98 32.03
 -11 -1 -2 768.19 32.31
 -11 1 -2 815.44 32.39
 11 1 2 822.83 32.32
 -11 -1 -2 820.97 32.43
 -11 1 -2 838.71 32.47
 -11 -1 -2 837.44 32.42
 -11 1 -2 813.02 32.28
 -11 -1 -2 836.13 32.4
 -11 1 -2 784.68 32.21
 -11 -1 -3 54.3 3.3
 -11 1 -3 53.52 3.19
 11 -1 3 53.34 3.13
 -11 -1 -3 55.44 3.38
 -11 1 -3 49.78 3.32
 11 -1 3 54.2 3.36
 11 1 3 59.67 3.49
 -11 -1 -4 63.85 3.78
 -11 1 -4 73 3.88
 11 -1 4 66.83 3.5
 -11 1 -4 72.05 3.64
 -11 -1 -4 66.91 3.74
 -11 -1 -5 62.88 3.5
 -11 1 -5 66.95 3.57
 -11 -1 -5 66.41 3.44
 -11 -1 -6 4.47 0.83
 -11 -1 -6 5.93 0.79
 -11 1 -6 4.67 0.87
 -11 -1 -6 6.25 0.91
 -11 1 -6 5.08 0.82
 -11 -1 -7 34.41 1.64
 -11 1 -7 30.45 1.62
 -11 -1 -7 29.36 1.6
 -11 -1 -7 32.25 1.63
 -11 1 -7 32.81 1.65
 11 2 -8 271.15 11.08
 11 2 -8 283.09 11.23
 11 -2 -8 281.54 11.23
 11 2 -8 288.94 11.19
 -11 -2 8 295.4 11.19
 -11 2 8 245.67 10.89
 11 -2 -7 6.52 1.04
 11 2 -7 6.37 1.09
 11 2 -7 9.22 1.2
 11 -2 -7 9.73 1.24
 11 2 -7 7.73 1.13
 -11 -2 7 7.09 1.03
 -11 2 7 6.69 0.98
 11 2 -6 107.08 5.35
 11 -2 -6 110.66 5.34
 11 2 -6 105.4 5.27
 -11 -2 6 104.33 5.15
 11 2 -6 105.84 5.33
 11 -2 -6 113.02 5.41
 11 -2 -5 113.58 5.67
 11 2 -5 114.62 5.59
 -11 -2 5 110.87 5.41
 11 2 -5 114.76 5.65
 11 -2 -5 112.58 5.63
 11 2 -4 49.42 3.22
 -11 -2 4 46.49 2.91
 11 2 -4 49.68 3.12
 11 2 -4 58.43 3.34
 11 -2 -4 55.18 3.3
 11 -2 -3 0.78 1.06
 11 2 -3 0.62 1.07
 11 2 -3 0.38 0.6
 -11 2 3 0.39 0.71
 11 2 -3 0.89 0.96
 11 -2 -3 0.64 0.98
 -11 -2 3 0.9 0.7
 -11 2 3 1.26 0.71
 11 2 -3 -0.12 0.93
 11 2 -2 65.57 3.88
 11 -2 -2 72.92 3.98
 11 2 -2 72.85 3.96
 -11 2 2 74.77 3.94
 -11 2 2 72.6 3.99
 -11 -2 2 75.03 4
 11 2 -2 72.18 3.96
 11 2 -2 73.38 4.04
 11 -2 -2 71.14 4.01
 11 -2 -1 11.34 1.36
 11 2 -1 12.04 1.37
 11 -2 -1 14.82 1.64
 11 2 -1 9.91 1.41
 11 2 -1 12.09 1.38
 -11 2 1 13.63 1.37
 -11 2 1 10.64 1.36
 -11 -2 1 13.41 1.44
 11 2 -1 11.19 1.51
 11 -2 -1 11.91 1.54
 -11 -2 1 11.23 1.34
 11 2 -1 11.25 1.45
 11 2 0 327.13 13.13
 11 2 0 317.02 13.12
 11 -2 0 313.14 13.13
 11 -2 0 305.5 12.9
 11 2 0 317.55 13.07
 -11 -2 0 304.99 13.1
 -11 -2 0 302.11 13.05
 -11 2 0 307.95 13.09
 -11 -2 0 303.73 13.07
 -11 -2 0 300.05 13.08
 -11 2 0 311.12 13.13
 -11 -2 -1 23.6 2.06
 -11 2 -1 20.77 2
 11 -2 1 21.56 2
 11 2 1 24.1 2.08
 11 -2 1 21.18 1.91
 11 2 1 23.27 1.82
 -11 2 -1 23.32 1.95
 11 2 1 18.32 1.84
 -11 -2 -1 15.66 1.66
 -11 2 -1 17.34 1.71
 -11 2 -1 20.04 1.73
 11 2 2 315.98 13.57
 -11 -2 -2 319.53 13.65
 -11 2 -2 321.53 13.41
 11 -2 2 310.66 13.52
 11 -2 2 324.85 13.67
 11 2 2 340.68 13.75
 -11 -2 -2 321.15 13.59
 -11 2 -2 326.23 13.64
 -11 -2 -3 207.57 9.07
 -11 2 -3 199.23 8.75
 11 -2 3 204.91 8.93
 11 -2 3 207.46 9.12
 11 2 3 210.39 9.12
 -11 -2 -3 189.37 8.96
 -11 2 -3 200.26 9.02
 -11 -2 -4 1.27 0.92
 11 -2 4 1.74 0.83
 -11 -2 -4 1.05 0.95
 -11 2 -4 1.53 1.03
 -11 -2 -5 118.98 5.58
 -11 2 -5 120.8 5.61
 -11 -2 -5 119.98 5.55
 -11 -2 -6 6.17 0.83
 -11 2 -6 6.56 0.89
 -11 -2 -6 5.48 0.76
 -11 -2 -6 4.96 0.85
 -11 2 -6 5.57 0.86
 -11 2 -6 4.73 0.71
 -11 -2 -7 4.2 0.53
 11 3 -8 126.67 5.41
 11 3 -8 118.02 5.44
 -11 -3 8 125.92 5.45
 11 3 -8 127.91 5.43
 11 -3 -8 129 5.45
 11 3 -7 310.08 12.98
 11 -3 -7 302.04 12.81
 11 3 -7 314.21 12.94
 11 -3 -7 323.38 13
 11 3 -7 324.02 13.03
 -11 -3 7 323.14 12.95
 11 -3 -6 3.31 0.99
 11 3 -6 4.62 1.15
 11 3 -6 3.78 1.01
 -11 -3 6 3.67 1.01
 11 3 -6 3.34 0.97
 11 -3 -6 3.05 1.02
 11 -3 -5 1.27 1.06
 11 3 -5 -0.48 0.92
 11 -3 -5 1.11 0.97
 11 3 -5 0.62 0.8
 -11 -3 5 0.22 0.91
 11 3 -4 32.77 2.45
 11 -3 -4 31.08 2.48
 -11 -3 4 32.62 2.26
 11 3 -4 29.7 2.35
 11 3 -4 32.72 2.4
 11 -3 -4 30.42 2.38
 11 -3 -3 19.9 1.9
 11 3 -3 19.7 1.83
 11 3 -3 18.58 1.7
 -11 3 3 16.58 1.65
 11 3 -3 19.46 1.8
 -11 3 3 18 1.67
 -11 -3 3 15.08 1.6
 11 3 -3 17.12 1.78
 11 -3 -3 16.85 1.8
 11 3 -2 75.22 4.15
 11 -3 -2 80.07 4.23
 11 3 -2 77.98 4.12
 11 -3 -2 77.95 4.23
 11 3 -2 72.05 4.09
 -11 3 2 85.49 4.25
 -11 -3 2 70.26 4.06
 11 3 -2 81.54 4.26
 -11 3 2 79.04 4.2
 11 3 -1 92.28 4.84
 11 -3 -1 91.06 4.82
 11 -3 -1 103.65 4.93
 11 3 -1 97.91 4.86
 -11 3 1 91.97 4.85
 -11 -3 1 94.39 4.87
 -11 3 1 95.49 4.81
 -11 -3 1 92.58 4.78
 -11 3 1 91.13 4.77
 -11 -3 1 92.47 4.8
 11 3 -1 95.59 4.86
 -11 -3 0 460.55 18.86
 11 3 0 482.27 18.84
 -11 -3 0 458.55 18.8
 -11 3 0 458.93 18.81
 -11 -3 0 437.79 18.72
 -11 3 0 454.75 18.78
 -11 -3 0 449.32 18.79
 11 3 0 471.03 18.84
 11 -3 0 478.67 18.85
 11 3 1 352.28 14.53
 11 -3 1 350.84 14.54
 11 -3 1 352.9 14.58
 11 3 1 362.34 14.43
 -11 -3 -1 333.56 14.4
 -11 3 -1 344.49 14.45
 -11 -3 -1 330.55 14.51
 -11 3 -1 346.53 14.31
 -11 -3 -1 352.88 14.5
 -11 3 -1 344.04 14.48
 -11 -3 -1 342.72 14.5
 11 -3 2 0.64 0.94
 -11 -3 -2 0.85 0.93
 -11 3 -2 4.07 1.19
 11 -3 2 0.63 0.94
 11 3 2 0.62 0.99
 -11 -3 -3 222.65 9.5
 -11 -3 -3 205.39 9.3
 -11 3 -3 212.25 9.38
 11 -3 3 213.23 9.35
 -11 -3 -4 7.47 1.25
 11 -3 4 7.95 1.19
 -11 -3 -4 10.41 1.35
 -11 3 -4 7.86 1.25
 -11 -3 -5 0.28 0.68
 -11 -3 -5 1.67 0.75
 11 -3 5 1.19 0.66
 -11 3 -5 0.78 0.77
 -11 -3 -5 1.37 0.8
 -11 -3 -6 64.94 3.11
 -11 3 -6 68.38 3.15
 -11 -3 -6 62.59 3.06
 -11 3 -6 66.1 3.09
 -11 -3 -6 63.77 3.02
 11 4 -8 92.75 3.85
 -11 -4 8 99.37 3.93
 11 4 -8 79.14 3.64
 11 -4 -8 79.65 3.66
 11 4 -7 18.72 1.54
 -11 -4 7 21.75 1.6
 11 4 -7 17.89 1.41
 11 -4 -7 20.11 1.5
 11 -4 -6 82.16 4.26
 11 4 -6 81.65 4.34
 -11 -4 6 89.43 4.32
 11 4 -6 84.67 4.2
 11 -4 -6 85.96 4.24
 11 -4 -5 0.12 0.93
 11 4 -5 0.25 0.9
 -11 -4 5 0.66 0.88
 11 4 -5 1.73 0.99
 11 -4 -5 -0.22 0.88
 11 -4 -4 1.18 1.11
 11 4 -4 -0.63 1.04
 -11 -4 4 -0.55 0.93
 11 4 -4 0.79 0.94
 11 -4 -4 1.04 0.83
 11 4 -3 4.22 1.15
 -11 -4 3 1.98 0.97
 11 4 -3 2.41 1.01
 11 4 -3 3.99 1.19
 11 -4 -3 1.04 0.97
 11 -4 -2 838.19 32.31
 11 4 -2 845.11 32.09
 11 4 -2 823.98 32.24
 -11 4 2 796.01 32.12
 -11 -4 2 783.41 32.08
 11 4 -2 815.39 32.09
 11 -4 -2 815.18 32.1
 -11 4 2 826.55 32.32
 -11 -4 2 792.88 32.07
 -11 -4 1 0.96 0.71
 -11 -4 1 -0.11 0.65
 -11 4 1 -0.12 0.65
 11 4 -1 -0.56 1.05
 11 -4 -1 0.69 1.02
 11 4 -1 0.9 0.69
 11 4 -1 0.25 0.94
 -11 -4 1 0.12 1
 -11 4 1 0.27 0.71
 -11 -4 1 0.11 1.01
 -11 4 1 0.23 1.15
 -11 -4 0 110.89 5.23
 11 4 0 103.31 5.05
 11 -4 0 108.88 5.12
 11 -4 0 103.88 5.21
 11 4 0 100.82 5.06
 -11 -4 0 108.84 5.09
 -11 4 0 103.26 5.08
 11 4 0 98.58 5.1
 -11 -4 0 89.65 4.87
 -11 4 0 95.04 4.94
 -11 4 0 95.93 4.97
 -11 -4 0 97.97 5.04
 11 4 1 485.03 20.36
 -11 -4 -1 475.17 20.2
 -11 4 -1 506.35 20.29
 -11 -4 -1 500.17 20.43
 11 4 1 524.92 20.38
 11 -4 1 523.67 20.37
 11 4 2 1.37 0.88
 11 -4 2 1.95 0.97
 11 4 2 1.82 1.05
 -11 -4 -2 2.99 1.11
 -11 4 -2 2.03 1.2
 11 -4 2 2.58 1.03
 -11 -4 -2 3.09 1.13
 -11 -4 -3 0.1 0.87
 -11 4 -3 0.11 0.91
 11 -4 3 1.07 0.85
 -11 -4 -3 0.74 0.92
 -11 -4 -4 6.96 1.08
 -11 4 -4 6.82 1.11
 -11 -4 -4 6.94 1.01
 11 -4 4 7.44 1.13
 -11 -4 -5 28.18 1.75
 -11 4 -5 29.53 1.81
 -11 -4 -5 26.89 1.87
 -11 -4 -5 28.45 1.71
 11 -4 5 27.09 1.76
 -11 -4 -6 0.42 0.36
 -11 4 -6 0.18 0.38
 -11 4 -6 0.79 0.47
 -11 -4 -6 0.66 0.51
 11 5 -8 77.83 3.63
 -11 -5 8 85.22 3.72
 11 5 -7 37.15 2.26
 11 5 -7 42.23 2.32
 -11 -5 7 41.35 2.29
 11 5 -6 0.79 0.74
 11 5 -6 0.21 0.7
 11 -5 -6 -0.07 0.67
 -11 -5 6 0.76 0.72
 11 5 -5 39.37 2.4
 11 -5 -5 36.67 2.37
 11 5 -5 40.85 2.65
 11 5 -5 43.62 2.7
 -11 -5 5 41.27 2.59
 11 5 -4 8.55 1.23
 11 -5 -4 9.61 1.28
 11 5 -4 10.32 1.35
 11 5 -4 8.82 1.36
 11 -5 -4 8.93 1.41
 -11 -5 4 7.96 1.24
 11 5 -3 26.44 2.16
 11 5 -3 26.74 2
 11 -5 -3 26.14 1.98
 -11 -5 3 23.76 1.98
 11 5 -3 26.22 2.14
 11 5 -2 446.9 17.42
 11 -5 -2 437.32 17.55
 11 5 -2 435.22 17.59
 -11 -5 2 434.68 17.38
 11 -5 -2 424.31 17.31
 -11 -5 2 409.63 17.28
 -11 5 2 412.55 17.29
 11 5 -1 183.78 8.51
 11 -5 -1 189.25 8.57
 -11 -5 1 198.14 8.49
 11 -5 0 1.3 0.95
 -11 -5 0 -0.48 0.97
 11 5 0 0.74 0.93
 11 5 0 0.81 0.83
 11 -5 0 0.41 0.89
 -11 5 0 1.62 0.92
 -11 -5 -1 21.85 1.95
 11 -5 1 21.67 1.92
 11 5 1 23.02 1.97
 11 -5 1 20.45 1.78
 -11 -5 -1 18.63 1.76
 -11 5 -1 18.39 1.78
 11 5 1 19.53 1.76
 -11 -5 -2 4.26 1.11
 11 -5 2 5.43 1.15
 -11 -5 -2 4.38 1.04
 -11 5 -2 3.82 1.04
 11 5 2 4.86 1.08
 -11 -5 -3 32.81 2.27
 11 -5 3 27.63 2.12
 -11 -5 -3 26.97 1.88
 -11 5 -3 28.29 1.95
 -11 5 -4 -0.35 0.68
 -11 -5 -4 1.1 0.73
 11 -5 4 -0.38 0.7
 11 -5 5 1.31 0.61
 -11 -5 -6 14.63 0.99
 -11 -5 -6 16.1 1.05
 11 6 -7 13.01 1.04
 -11 -6 7 13 1.07
 11 6 -7 11.38 1.05
 11 6 -6 2.66 0.77
 -11 -6 6 3.63 0.82
 11 6 -5 2.91 0.87
 -11 -6 5 2.39 0.84
 11 6 -5 1.99 0.79
 11 6 -4 13.51 1.49
 -11 -6 4 16.39 1.53
 11 6 -4 15.58 1.6
 11 6 -3 264.91 11.11
 11 6 -3 254.88 10.99
 11 -6 -3 263.73 10.87
 -11 -6 3 253.34 10.99
 11 6 -2 199.85 8.96
 -11 -6 2 197.23 8.82
 11 6 -2 207.68 8.79
 11 -6 -2 207.55 8.91
 11 6 -1 358.77 14.47
 -11 -6 1 349.64 14.22
 11 -6 -1 349.09 14.43
 -11 -6 1 331.76 14.18
 11 -6 0 24.84 2.06
 -11 -6 0 23.67 1.95
 11 6 0 27.04 2.07
 11 -6 1 59.53 3.33
 -11 -6 -1 53.01 3.16
 11 6 1 50.2 3.12
 -11 -6 -2 6.87 1.18
 11 6 2 8.08 1.2
 11 -6 3 4.16 0.96
 -11 -6 -3 2.72 0.91
 -11 -6 -4 25.46 1.79
 11 -6 4 25.42 1.77
 11 -6 5 2.56 0.56
 -11 -6 -5 2.7 0.61
 11 7 -7 3 0.48
 -11 -7 7 4.58 0.58
 11 7 -7 3.32 0.56
 11 7 -6 52.26 2.62
 11 7 -6 50.55 2.7
 -11 -7 6 52.29 2.69
 11 7 -5 32.97 2.05
 11 7 -5 32.24 2.1
 -11 -7 5 33.73 2.12
 11 7 -4 120.72 5.69
 11 7 -4 123.79 5.73
 -11 -7 4 128.03 5.78
 11 7 -3 180.9 7.8
 -11 -7 3 170.84 7.75
 11 7 -3 176.95 7.72
 11 7 -2 10.09 1.23
 11 -7 -2 7.48 1.13
 11 7 -2 8.65 1.18
 -11 -7 2 7.95 1.19
 11 7 -1 123.39 6.13
 -11 -7 1 135.89 6.13
 11 -7 -1 143.06 6.26
 11 7 0 25.15 1.95
 -11 -7 0 24.09 1.84
 -11 -7 0 25.62 1.86
 11 -7 0 28.3 2.06
 11 7 1 24.21 1.92
 11 -7 1 28.04 2.1
 -11 -7 -1 29.53 1.98
 11 -7 2 166.99 7.5
 -11 -7 -2 169.41 7.36
 -11 -7 -3 8.01 1.04
 11 -7 4 13.68 1.19
 -11 -7 -4 13.17 1.12
 -11 -7 -5 0.44 0.36
 -11 -8 6 30.15 1.59
 11 8 -6 24.33 1.54
 11 8 -5 32.1 1.85
 11 8 -5 32.54 1.98
 11 8 -4 0.31 0.65
 11 8 -4 1.23 0.69
 -11 -8 4 0.42 0.65
 11 8 -3 127.19 5.52
 11 8 -3 124.18 5.48
 -11 -8 3 116.06 5.58
 11 8 -2 131.78 5.92
 -11 -8 2 133.43 6.02
 11 8 -1 0.25 0.72
 11 -8 -1 1.24 0.73
 -11 -8 1 0.62 0.73
 11 8 0 1.03 0.7
 11 -8 0 2.46 0.79
 -11 -8 0 1.95 0.77
 11 -8 1 -0.09 0.71
 -11 -8 -1 -0.07 0.64
 -11 -8 -2 38.08 2.12
 11 -8 2 40.57 2.35
 11 -8 3 2.32 0.68
 -11 -8 -3 1.99 0.56
 -11 -8 -4 5.76 0.59
 -11 -9 5 223.21 8.28
 11 9 -5 188.73 8.13
 -11 -9 4 -0.19 0.53
 11 9 -4 0.15 0.52
 11 9 -3 25.13 1.55
 -11 -9 3 31.76 1.83
 -11 -9 2 1.05 0.63
 -11 -9 1 4.84 0.89
 11 -9 0 4.1 0.67
 -11 -9 0 4.81 0.79
 -11 -9 -1 66.04 3.05
 11 -9 1 64.36 3.18
 11 -9 2 13.61 1.11
 11 -9 3 0.76 0.43
 -11 -10 4 101.31 4.26
 -11 -10 3 41.36 2.08
 -11 -10 2 151.3 6.32
 -11 -10 1 7.26 0.78
 -11 -10 0 0.04 0.42
 -12 0 8 9.49 0.78
 12 0 -8 9 0.88
 12 0 -8 10.84 0.79
 -12 0 7 0.82 0.61
 12 0 -7 0.17 0.71
 12 0 -7 -0.43 0.61
 12 0 -6 5.67 1.07
 12 0 -6 3.7 0.91
 12 0 -5 -0.21 0.8
 12 0 -4 505.84 20.54
 12 0 -4 499.95 20.23
 12 0 -3 2.31 1.13
 12 0 -3 -0.89 0.95
 12 0 -2 715.38 26.68
 12 0 -2 623.75 26.44
 12 0 -2 656.61 26.31
 12 0 -1 -0.11 0.95
 12 0 -1 -0.33 1.04
 12 0 0 11.92 1.5
 -12 0 0 9.48 1.32
 -12 0 -1 0.13 0.96
 12 0 1 0.35 0.88
 -12 0 -2 314.55 13.18
 12 0 2 310.19 13.01
 -12 0 -3 -0.67 0.91
 12 0 3 -0.09 0.82
 -12 0 -4 34.77 2.24
 -12 0 -5 -0.18 0.58
 -12 0 -6 57.79 2.76
 -12 0 -6 61.78 2.85
 12 1 -8 35.09 1.9
 12 -1 -8 38.93 1.95
 12 1 -8 32.72 1.75
 12 1 -8 37.79 1.78
 -12 -1 8 31.48 1.66
 12 1 -7 13.89 1.34
 12 -1 -7 12.54 1.31
 -12 -1 7 12.05 1.14
 12 1 -7 13.9 1.25
 12 -1 -7 12.85 1.29
 12 1 -7 12.88 1.3
 12 1 -6 1.85 0.88
 12 -1 -6 2.09 0.9
 -12 -1 6 1.54 0.78
 12 -1 -6 1.44 0.72
 12 1 -6 2.19 0.87
 12 -1 -6 1.44 0.9
 12 1 -6 1.81 0.9
 12 -1 -5 11.15 1.29
 12 1 -5 13.56 1.51
 12 1 -5 11.02 1.46
 12 -1 -5 9.92 1.44
 12 -1 -5 13.83 1.59
 12 -1 -4 1.68 0.9
 12 1 -4 0.7 0.96
 12 1 -4 -0.4 0.99
 12 -1 -4 1.07 0.97
 12 -1 -4 0.66 1
 12 1 -4 2.87 1.14
 12 1 -3 123.72 6.06
 12 -1 -3 119.88 6.05
 12 -1 -3 122.06 5.76
 12 1 -3 125.34 5.97
 12 1 -3 126.77 6.12
 12 -1 -3 125.49 6.14
 12 1 -2 32.72 2.5
 12 -1 -2 31.67 2.46
 12 -1 -2 30.85 2.41
 12 1 -2 35.52 2.46
 12 1 -2 39.85 2.57
 -12 1 2 30.13 2.35
 -12 -1 2 34.66 2.49
 12 -1 -2 34.67 2.3
 12 1 -2 33.64 2.41
 -12 1 2 31.6 2.27
 12 1 -1 36.07 2.66
 12 -1 -1 39.02 2.74
 12 -1 -1 41.25 2.69
 12 1 -1 32.55 2.4
 12 1 -1 42.38 2.69
 -12 1 1 39.13 2.73
 -12 -1 1 35.21 2.67
 -12 1 1 39.48 2.65
 -12 -1 1 38.19 2.61
 12 -1 -1 39.77 2.48
 12 1 -1 37.17 2.57
 -12 -1 1 34.13 2.53
 -12 1 1 35.48 2.4
 12 1 0 27.77 2.18
 -12 -1 0 27.97 2.32
 -12 -1 0 29.63 2.37
 -12 1 0 25.78 2.26
 12 1 0 29.52 2.34
 12 -1 0 30.98 2.41
 12 -1 0 30.72 2.14
 12 1 0 28.91 2.22
 12 -1 1 101.45 4.84
 12 1 1 100.98 4.98
 -12 -1 -1 92.33 4.97
 -12 1 -1 101.9 5
 12 1 1 97.94 5.06
 12 -1 1 102.22 5.12
 -12 -1 -1 90.24 4.98
 -12 1 -1 93.1 5.02
 12 -1 1 91.06 4.9
 12 1 2 267.28 10.98
 12 -1 2 251.77 11.1
 -12 -1 -2 255.95 11.23
 -12 1 -2 250.85 11.11
 -12 -1 -2 246.01 11.23
 -12 1 -2 268.7 11.35
 12 -1 2 272.47 11.4
 12 1 2 275.44 11.4
 12 1 2 262.58 11.21
 12 -1 3 27.47 1.99
 -12 -1 -3 26.85 2.09
 -12 1 -3 26.86 2.01
 -12 -1 -3 24.08 2.11
 -12 1 -3 29.38 2.25
 -12 1 -4 4.14 0.9
 -12 -1 -4 3.02 0.91
 -12 1 -4 3.88 0.96
 -12 -1 -4 5.25 1.04
 -12 -1 -5 14.77 1.25
 -12 -1 -5 14.66 1.35
 -12 1 -5 17.84 1.42
 -12 -1 -6 50.23 2.39
 -12 1 -6 54.53 2.42
 -12 -1 -6 51.83 2.4
 -12 -1 -6 52.51 2.36
 12 2 -8 0.61 0.5
 12 -2 -8 1.24 0.52
 -12 -2 8 0.35 0.43
 12 2 -8 0.77 0.48
 12 2 -8 0.53 0.49
 12 2 -7 4.23 0.85
 12 -2 -7 2.88 0.83
 12 2 -7 5 0.89
 -12 -2 7 3.8 0.77
 12 -2 -7 4.71 0.88
 12 2 -7 4.1 0.91
 12 2 -6 40.81 2.53
 12 -2 -6 34.39 2.4
 12 2 -6 38.36 2.41
 -12 -2 6 33.04 2.2
 12 2 -6 36.65 2.45
 12 -2 -6 36.87 2.44
 12 2 -5 70.55 3.92
 12 -2 -5 71.24 3.95
 12 2 -5 69.06 3.91
 12 -2 -5 72.73 3.98
 12 2 -5 74.22 3.9
 -12 -2 5 69.05 3.62
 12 2 -4 2.92 1.07
 12 2 -4 3.84 1.21
 12 -2 -4 2.33 1.09
 12 2 -4 3.6 1.13
 12 2 -3 0.12 0.9
 12 -2 -3 -0.39 0.97
 12 2 -3 -0.25 0.96
 12 2 -3 -0.39 0.92
 12 -2 -3 0.13 0.97
 12 2 -2 40.11 2.57
 12 -2 -2 32.03 2.52
 12 2 -2 36.43 2.65
 12 -2 -2 38.45 2.69
 12 2 -2 38.52 2.63
 -12 2 1 63.83 3.76
 -12 -2 1 61.87 3.72
 12 -2 -1 64.02 3.67
 12 2 -1 61.04 3.45
 12 2 -1 67.6 3.72
 12 2 -1 65.86 3.76
 12 -2 -1 64.45 3.74
 12 2 0 129.58 6.29
 12 -2 0 140.52 6.41
 -12 -2 0 126.46 6.28
 -12 -2 0 130.74 6.3
 -12 2 0 124 6.25
 12 -2 0 124.46 6.03
 12 2 0 134.56 6.27
 12 2 1 265.12 11.63
 12 -2 1 284.8 11.74
 -12 2 -1 266.66 11.48
 -12 -2 -1 266.28 11.62
 -12 2 -1 260.81 11.6
 12 -2 1 282.41 11.67
 12 2 1 266 11.58
 12 -2 2 114.47 5.65
 -12 -2 -2 117.01 5.76
 -12 2 -2 113.65 5.53
 -12 -2 -2 114.41 5.72
 -12 2 -2 119.85 5.79
 12 -2 2 117.34 5.76
 12 2 2 118.01 5.77
 12 2 2 117.13 5.71
 12 -2 3 84.78 4.21
 -12 -2 -3 83.65 4.32
 -12 2 -3 81.29 4.3
 -12 -2 -3 76.91 4.24
 -12 2 -3 81.2 4.03
 12 -2 4 43.74 2.48
 -12 -2 -4 42.13 2.66
 -12 2 -4 45.08 2.71
 -12 -2 -4 46.77 2.7
 -12 -2 -5 3.14 0.72
 -12 -2 -5 4.18 0.81
 -12 2 -5 3.13 0.65
 -12 -2 -5 3.27 0.75
 -12 2 -5 4.07 0.84
 -12 -2 -6 2.87 0.48
 -12 2 -6 4.32 0.6
 -12 -2 -6 3.15 0.56
 -12 2 -6 3.47 0.58
 -12 -2 -6 2.56 0.57
 12 3 -8 1.06 0.42
 12 -3 -8 0.96 0.45
 12 3 -8 0.58 0.41
 -12 -3 8 0.92 0.44
 12 3 -8 0.56 0.45
 12 3 -7 270.97 10.72
 12 -3 -7 272.93 10.75
 12 3 -7 261.64 10.76
 12 -3 -7 235.41 10.57
 12 3 -7 276.84 10.78
 -12 -3 7 255.88 10.6
 12 3 -6 3.2 0.93
 12 -3 -6 4.23 0.96
 12 3 -6 3.62 0.94
 -12 -3 6 3.38 0.87
 12 -3 -6 3.78 0.94
 12 3 -6 3.26 1.02
 12 3 -5 29.15 2.2
 12 -3 -5 32.52 2.26
 12 3 -5 31.18 2.31
 12 -3 -5 29.45 2.28
 12 3 -5 30.6 2.23
 -12 -3 5 29.92 2.06
 12 3 -4 12.84 1.52
 12 -3 -4 13.5 1.57
 12 3 -4 12.51 1.45
 -12 -3 4 13.68 1.36
 12 3 -4 11.91 1.55
 12 3 -3 80.37 4.28
 12 3 -3 84.44 4.28
 12 -3 -3 78.12 4.3
 12 3 -3 77.62 4.24
 12 -3 -3 74.06 4.23
 12 3 -2 60.09 3.49
 12 3 -2 55.89 3.38
 12 -3 -2 53.86 3.37
 12 3 -2 56.05 3.29
 12 -3 -2 63.04 3.55
 12 -3 -1 3.76 1.19
 12 3 -1 2.78 1.09
 -12 -3 1 3.69 1.15
 12 3 -1 1.36 1.08
 12 -3 -1 1.75 1.05
 -12 -3 1 2.21 1.12
 -12 3 1 2.37 1.1
 12 3 0 248.25 10.23
 -12 -3 0 218.08 10.12
 -12 -3 0 225.45 10.09
 -12 3 0 228.92 10.13
 12 3 0 230.61 10.13
 12 -3 0 242.13 10.19
 12 3 1 614.58 24.47
 -12 -3 -1 603.57 24.51
 -12 3 -1 597.89 24.22
 -12 -3 -1 585.48 24.36
 -12 3 -1 600.67 24.41
 12 -3 1 608.29 24.5
 12 3 1 622.8 24.48
 12 -3 1 647.47 24.57
 -12 -3 -2 39.03 2.68
 -12 3 -2 44.21 2.8
 12 -3 2 43.45 2.8
 12 3 2 38.79 2.7
 12 3 2 41.74 2.75
 12 -3 2 40.68 2.71
 -12 -3 -3 3.81 1.02
 -12 3 -3 3.97 0.97
 -12 -3 -3 3 0.96
 12 -3 3 4.55 0.99
 -12 -3 -4 3.27 0.89
 -12 3 -4 3.86 0.91
 -12 -3 -4 3 0.91
 12 -3 4 3.82 0.84
 -12 -3 -5 -0.22 0.52
 -12 -3 -5 0.56 0.57
 -12 -3 -5 -0.38 0.56
 -12 3 -5 0.39 0.59
 -12 3 -6 183.08 7.35
 12 4 -8 124.99 5.18
 12 4 -7 114.73 4.83
 12 -4 -7 110.84 4.82
 12 4 -7 108.29 4.96
 12 4 -7 112.17 5.01
 -12 -4 7 110.84 4.89
 -12 -4 6 66.95 3.31
 12 4 -6 62.03 3.26
 12 -4 -6 64.71 3.31
 12 4 -5 40.74 2.59
 12 -4 -5 40.37 2.62
 12 4 -5 36.87 2.42
 12 -4 -5 40.6 2.51
 -12 -4 5 38.52 2.39
 12 4 -4 -0.11 0.88
 12 -4 -4 0.76 0.91
 12 4 -4 1.53 1.04
 12 -4 -4 -0.13 0.9
 -12 -4 4 0.09 0.76
 12 4 -3 278.44 11.77
 12 -4 -3 276.1 11.77
 12 4 -3 279.24 11.82
 12 -4 -3 281.15 11.99
 12 4 -2 9.18 1.38
 12 -4 -2 7.63 1.32
 -12 -4 2 6.12 1.23
 12 4 -2 8.11 1.33
 12 -4 -2 8.93 1.36
 -12 -4 2 5.28 1.24
 -12 4 2 7.34 1.35
 -12 -4 1 110.92 5.63
 -12 -4 1 112.21 5.56
 -12 4 1 113.11 5.61
 12 -4 -1 120.9 5.79
 12 4 -1 124.81 5.68
 12 -4 -1 115.98 5.61
 -12 -4 0 0.78 0.99
 -12 4 0 2.95 1.13
 12 4 0 2.26 1.01
 12 -4 0 1.15 1.02
 -12 -4 0 2.87 1.1
 12 4 0 0.5 0.88
 12 -4 0 3.26 1.05
 12 4 1 227.75 10.23
 -12 -4 -1 236.84 10.3
 12 -4 1 235.98 10.33
 -12 -4 -1 230.64 10.11
 -12 4 -1 235.58 10.15
 12 -4 1 248.71 10.24
 12 4 1 238.28 10.18
 12 4 2 124.48 6.06
 -12 -4 -2 136.92 6.2
 12 -4 2 133.61 6.17
 -12 -4 -2 125.36 5.95
 -12 4 -2 122.04 5.94
 12 -4 2 134.37 6.05
 12 4 2 126.75 6
 -12 -4 -3 14.91 1.46
 -12 4 -3 17.15 1.52
 12 -4 3 17.48 1.61
 -12 -4 -4 2.52 0.76
 12 -4 4 3.98 0.82
 -12 -4 -4 2.55 0.73
 -12 4 -4 2.68 0.75
 -12 -4 -5 44.11 2.15
 -12 4 -5 44.31 2.17
 12 -4 5 40.92 2.11
 12 5 -7 23.33 1.49
 -12 -5 7 25.55 1.46
 12 5 -7 21.67 1.47
 12 5 -6 0.25 0.63
 -12 -5 6 -0.15 0.61
 12 5 -5 26.42 1.78
 12 -5 -5 25.16 1.74
 12 5 -5 25.38 1.92
 -12 -5 5 26.41 1.88
 12 5 -5 31.86 2.08
 12 5 -4 54.31 3.13
 12 -5 -4 60.8 3.21
 12 5 -4 68.87 3.52
 12 -5 -4 62.63 3.21
 -12 -5 4 62.44 3.29
 12 5 -4 57.6 3.38
 12 5 -3 40.37 2.66
 12 5 -3 42.43 2.52
 12 -5 -3 38.56 2.44
 12 5 -3 45.83 2.69
 12 -5 -3 44.33 2.63
 -12 -5 3 39.01 2.42
 -12 -5 3 41.22 2.49
 -12 5 3 36.38 2.44
 -12 -5 3 37.95 2.43
 12 -5 -2 10.58 1.39
 12 5 -2 13.83 1.43
 -12 -5 2 13.29 1.4
 -12 5 2 12.84 1.43
 12 5 -2 12.51 1.5
 -12 -5 2 11.36 1.36
 12 5 -2 11.05 1.37
 12 -5 -2 14.16 1.46
 12 5 -1 161.77 7.29
 -12 -5 1 149.37 7.11
 12 -5 -1 169.2 7.36
 12 5 -1 166.47 7.07
 12 -5 -1 158.76 7.04
 -12 -5 1 150.81 6.99
 -12 5 1 152.09 7.02
 12 5 0 68.05 3.8
 -12 -5 0 67.6 3.78
 12 5 0 69.89 3.64
 12 -5 0 77.25 3.73
 12 -5 0 68.67 3.87
 -12 -5 0 62.56 3.54
 -12 5 0 68.95 3.64
 -12 -5 -1 58.49 3.34
 -12 -5 -1 57.9 3.12
 -12 5 -1 56.4 3.12
 12 -5 1 56.15 3.14
 12 5 1 57.8 3.15
 12 5 1 57.59 3.33
 12 -5 2 163.67 7.61
 -12 -5 -2 173.32 7.64
 -12 -5 -2 171.38 7.32
 -12 5 -2 169.89 7.35
 12 -5 3 0.59 0.68
 -12 5 -3 1.02 0.75
 -12 -5 -3 0.78 0.74
 -12 -5 -4 13.64 1.24
 12 -5 4 13.85 1.22
 -12 5 -5 15.61 0.99
 -12 -6 7 13.27 0.87
 12 6 -7 13.15 0.87
 -12 -6 6 72 3.39
 12 6 -6 73.04 3.44
 12 6 -6 70.57 3.46
 -12 -6 5 -0.31 0.66
 12 6 -5 0.09 0.63
 12 6 -5 0.44 0.68
 -12 -6 4 13.08 1.31
 12 6 -4 13.25 1.33
 12 6 -4 12.89 1.37
 -12 -6 3 504.24 20.47
 12 6 -3 529.26 20.55
 12 6 -3 510.17 20.67
 12 -6 -3 516 20.45
 -12 -6 2 485.76 19.78
 12 6 -2 515.48 20.08
 12 -6 -2 494.61 19.95
 -12 -6 1 66.4 3.61
 12 6 -1 72.53 3.84
 12 -6 -1 75.17 3.86
 -12 -6 0 82.89 4.3
 12 6 0 92.38 4.47
 12 -6 0 86.03 4.46
 -12 -6 -1 34.25 2.24
 12 6 1 32.49 2.23
 12 -6 1 32.63 2.3
 -12 -6 -2 172.04 7.54
 -12 -6 -3 16.54 1.39
 12 -6 3 16.34 1.41
 -12 -6 -4 24.03 1.55
 12 -6 4 24.88 1.56
 -12 -6 -5 6.05 0.59
 -12 -7 6 56.69 2.63
 12 7 -6 56.43 2.59
 12 7 -6 53.61 2.67
 -12 -7 5 5.01 0.78
 12 7 -5 6.02 0.82
 12 7 -5 5.39 0.86
 12 7 -4 222.39 9.24
 -12 -7 4 222.33 9.2
 12 7 -4 217.35 9.19
 12 7 -3 229.94 9.71
 -12 -7 3 229.38 9.63
 12 7 -3 233.52 9.58
 -12 -7 2 130.5 5.77
 12 7 -2 131.94 5.92
 12 -7 -2 125.63 5.74
 -12 -7 1 49.55 2.73
 12 -7 -1 53.9 2.95
 12 7 -1 55.1 2.98
 12 -7 0 25.92 1.88
 12 7 0 24.89 1.83
 -12 -7 0 25.86 1.74
 12 7 1 10.83 1.19
 -12 -7 -1 10.46 1.1
 12 -7 1 9.81 1.19
 -12 -7 -2 8.33 1.02
 12 -7 2 11.5 1.19
 -12 -7 -3 10.88 0.98
 -12 -7 -4 65.21 3.06
 12 -7 4 75.39 3.17
 -12 -8 5 1.56 0.51
 12 8 -5 0.54 0.38
 12 8 -5 1.21 0.5
 12 8 -4 37.85 2.08
 -12 -8 4 40.45 2.18
 12 8 -3 170.3 7.11
 -12 -8 3 172.15 7.17
 12 8 -3 167.23 6.97
 12 8 -2 4.05 0.81
 -12 -8 2 5.28 0.85
 12 8 -1 6.12 0.88
 -12 -8 1 7.38 0.88
 12 -8 -1 8.27 0.96
 12 8 0 18.58 1.35
 12 -8 0 18.68 1.41
 12 -8 1 97.73 4.5
 12 -8 2 36.47 1.89
 -12 -8 -2 27.36 1.54
 12 -8 3 12.48 0.95
 -12 -9 4 1.09 0.4
 -12 -9 3 79.34 3.52
 -12 -9 2 9.97 0.9
 -12 -9 1 27.82 1.55
 12 -9 0 3.42 0.56
 12 -9 1 6.72 0.7
 12 -9 2 10.38 0.77
 13 0 -7 -0.19 0.44
 13 0 -7 -0.28 0.6
 13 0 -6 73.35 3.82
 13 0 -6 74.37 3.58
 13 0 -5 -0.63 0.69
 13 0 -4 168.52 7.77
 13 0 -4 169.95 7.5
 13 0 -3 0.63 0.84
 13 0 -3 0.25 0.87
 13 0 -2 203.96 8.84
 13 0 -2 194.44 8.68
 13 0 -1 -0.82 0.94
 13 0 -1 0.33 0.9
 13 0 0 47.19 2.85
 -13 0 0 44.68 2.97
 13 0 1 -0.22 0.83
 -13 0 -1 -0.61 0.86
 13 0 1 0.56 0.85
 -13 0 -2 2.58 0.97
 13 0 2 2 0.84
 -13 0 -3 -0.28 0.77
 -13 0 -4 46.83 2.49
 -13 0 -5 -0.12 0.5
 13 1 -8 1.91 0.47
 13 -1 -8 1.36 0.45
 13 1 -7 0.34 0.52
 13 -1 -7 -0.2 0.59
 13 1 -7 -0.21 0.6
 13 1 -7 -0.15 0.63
 13 -1 -7 -0.37 0.63
 13 -1 -6 66.69 3.53
 13 1 -6 64.67 3.53
 13 1 -6 67.56 3.41
 13 1 -6 71.75 3.6
 13 -1 -6 65.49 3.54
 13 1 -5 37.08 2.47
 13 -1 -5 32.16 2.06
 13 1 -5 34.65 2.26
 13 1 -5 36.33 2.44
 13 -1 -5 37.78 2.49
 13 -1 -4 23.02 1.74
 13 1 -4 22.66 1.87
 13 -1 -4 24.89 2.04
 13 1 -4 23.41 2.03
 13 -1 -4 21.79 1.95
 13 1 -4 24.69 2.04
 13 1 -3 231.87 10.03
 13 -1 -3 225.01 10
 13 -1 -3 224.44 9.92
 13 1 -3 227.06 9.91
 13 -1 -3 223.79 9.6
 13 1 -3 231.4 9.86
 13 1 -2 255.53 11.27
 13 -1 -2 259.36 11.31
 13 -1 -2 258.35 10.92
 13 1 -2 262.54 11.16
 13 -1 -2 259.12 11.19
 13 1 -2 269.8 11.14
 -13 -1 1 102.53 5.3
 -13 1 1 101.1 5.29
 13 1 -1 104.77 5.29
 13 -1 -1 106.02 5.33
 13 -1 -1 100.39 5.09
 13 1 -1 111.41 5.05
 13 -1 -1 103.51 4.97
 13 1 -1 99.27 5.13
 13 1 0 1.71 1.04
 -13 -1 0 0.13 1.02
 -13 1 0 1.05 1.07
 13 -1 0 0.13 0.97
 13 -1 0 2.38 0.89
 13 1 0 0.47 0.88
 -13 -1 0 1.81 1.01
 -13 1 0 0.74 0.97
 -13 -1 -1 0.76 0.88
 -13 1 -1 3.06 1.1
 13 1 1 0.92 0.87
 13 -1 1 2.36 1
 13 1 1 1.83 0.92
 -13 -1 -1 2.13 1.01
 -13 1 -1 1.64 1.01
 13 -1 1 1.64 0.93
 13 1 1 1.66 0.88
 -13 -1 -2 24.98 2
 -13 1 -2 24.53 1.94
 13 1 2 23.87 1.77
 13 -1 2 27 1.96
 13 -1 2 25.92 2.12
 13 1 2 26.19 2.09
 -13 -1 -2 25.19 2.02
 -13 1 -2 22.69 1.99
 -13 1 -3 1.1 0.76
 -13 -1 -3 1.68 0.83
 -13 -1 -3 1.06 0.8
 -13 1 -3 2.55 0.91
 13 -1 3 2.14 0.75
 -13 1 -4 0.17 0.56
 -13 -1 -4 1.28 0.66
 -13 -1 -4 2.22 0.77
 -13 1 -4 0.26 0.67
 -13 -1 -5 8.84 0.78
 -13 -1 -5 11.9 0.95
 -13 1 -5 7.45 0.73
 -13 -1 -5 11.24 0.98
 -13 1 -5 12.67 1.02
 13 2 -7 29.7 1.81
 13 -2 -7 29.62 1.81
 13 2 -7 33.95 1.88
 13 2 -7 32.5 1.79
 13 2 -6 57.5 3.07
 13 -2 -6 55.32 3.05
 13 -2 -6 58.83 3.12
 13 2 -6 53.42 2.97
 13 2 -5 22.27 1.87
 13 -2 -5 23.6 1.87
 13 2 -5 22.1 1.75
 13 2 -5 18.88 1.72
 13 -2 -5 18.52 1.74
 13 2 -4 7.14 1.15
 13 -2 -4 8.18 1.31
 13 2 -4 7.62 1.22
 13 2 -4 4.89 1.15
 13 -2 -4 7.82 1.25
 13 2 -3 197.42 8.76
 13 2 -3 197.05 8.84
 13 -2 -3 195.76 8.85
 13 2 -3 191.59 8.72
 13 -2 -3 210.47 8.9
 13 -2 -2 0.36 0.94
 13 2 -2 0.32 0.91
 13 2 -2 0.89 1.02
 13 -2 -2 -0.13 0.92
 -13 2 2 0.64 1
 -13 -2 2 -0.25 0.99
 13 2 -2 0.84 0.92
 13 -2 -1 -0.78 1.04
 13 2 -1 -0.6 0.84
 -13 -2 1 1.79 1.07
 -13 -2 1 -0.13 0.94
 -13 2 1 0.39 1.02
 13 2 -1 -0.13 0.94
 13 -2 -1 0.64 0.93
 13 2 0 102.56 5.31
 -13 -2 0 114.39 5.48
 -13 2 0 105.56 5.31
 13 2 0 108.49 5.43
 13 -2 0 106.67 5.42
 -13 -2 0 112.8 5.46
 -13 2 0 111.22 5.45
 13 -2 0 106.83 5.4
 13 2 1 88.32 4.32
 13 2 1 85 4.5
 -13 2 -1 90.47 4.49
 13 -2 1 90.54 4.65
 13 2 1 91.51 4.65
 -13 -2 -1 86.31 4.58
 -13 2 -1 82.08 4.53
 13 -2 1 88.25 4.57
 -13 2 -2 67.5 3.53
 -13 -2 -2 67.85 3.73
 13 -2 2 71.02 3.8
 13 2 2 63.98 3.7
 -13 -2 -2 63.66 3.65
 -13 2 -2 69.68 3.77
 13 -2 2 68.06 3.66
 -13 2 -3 2.36 0.74
 -13 -2 -3 2.69 0.88
 13 -2 3 2.03 0.77
 -13 -2 -3 1.67 0.82
 -13 2 -3 1.69 0.84
 -13 -2 -4 -0.69 0.68
 13 -2 4 0.05 0.47
 -13 -2 -4 0.08 0.68
 -13 2 -4 -0.08 0.64
 -13 -2 -5 122.14 5.15
 -13 -2 -5 119.62 5.19
 -13 2 -5 127.46 5.23
 -13 -2 -5 122.14 5.1
 13 3 -7 0.11 0.48
 13 -3 -7 0.05 0.54
 13 3 -7 -0.06 0.5
 -13 -3 7 0.56 0.41
 13 3 -7 0.25 0.53
 13 3 -6 19.98 1.56
 13 -3 -6 20.13 1.55
 13 3 -6 20.1 1.56
 -13 -3 6 21.35 1.39
 13 -3 -6 22 1.62
 13 3 -5 110.25 5.32
 13 3 -5 119.7 5.37
 13 -3 -5 109.18 5.31
 13 3 -5 109.02 5.36
 13 -3 -5 120.2 5.47
 13 3 -4 6.43 1.12
 13 3 -4 4.88 1.09
 13 3 -4 6.08 1.14
 13 -3 -4 4.84 1.14
 13 -3 -3 20.15 1.91
 13 3 -3 22.77 1.9
 13 -3 -3 22.39 1.91
 13 3 -3 22.5 1.91
 13 3 -3 23.45 1.89
 13 3 -2 43.16 2.85
 -13 -3 2 43.37 2.82
 -13 -3 2 42.11 2.82
 -13 3 2 46.6 2.87
 13 -3 -2 47.34 2.91
 13 3 -2 44.37 2.68
 13 3 -2 44.32 2.85
 13 -3 -2 42.51 2.83
 13 3 -1 5.09 1.12
 13 -3 -1 4.56 1.15
 13 3 -1 3.87 1.02
 -13 -3 1 4.17 1.06
 -13 -3 1 4.37 1.15
 -13 3 1 4.56 1.16
 13 -3 0 13.05 1.53
 -13 -3 0 13.34 1.51
 -13 3 0 9.43 1.41
 13 3 0 14.06 1.58
 13 -3 0 11.83 1.54
 13 3 0 13.66 1.48
 -13 -3 0 10.51 1.43
 -13 3 0 11.42 1.44
 13 -3 1 195.18 8.84
 -13 -3 -1 204.96 8.9
 -13 3 -1 203.83 8.63
 13 -3 1 197.1 8.82
 13 3 1 208.31 8.87
 -13 -3 -1 206.96 8.83
 -13 3 -1 195.47 8.79
 13 3 1 190.41 8.78
 -13 -3 -2 1.93 0.86
 -13 3 -2 2.07 0.9
 13 -3 2 2.21 0.88
 13 3 2 2.61 0.92
 13 -3 2 1.37 0.78
 -13 -3 -3 1.99 0.82
 -13 3 -3 0.7 0.8
 -13 -3 -3 1.05 0.72
 13 -3 3 1.45 0.72
 -13 -3 -4 3.26 0.72
 -13 3 -4 3.65 0.76
 13 -3 4 3.28 0.65
 -13 -3 -4 2.7 0.61
 -13 -3 -4 2.65 0.73
 -13 -3 -5 20.39 1.16
 -13 3 -5 20.32 1.17
 -13 -3 -5 19.13 1.2
 13 4 -7 16.34 1.11
 13 4 -7 15.86 1.12
 13 4 -6 0.41 0.58
 13 -4 -6 2.12 0.67
 13 4 -6 0.86 0.67
 13 4 -6 1.2 0.63
 -13 -4 6 0.48 0.55
 13 4 -5 70.27 3.38
 13 -4 -5 70.02 3.38
 13 4 -5 65.93 3.48
 13 -4 -5 65.98 3.19
 13 4 -5 59.51 3.39
 -13 -4 5 64.04 3.18
 13 4 -4 168.45 7.22
 13 4 -4 155.63 7.03
 13 -4 -4 156.96 7.05
 -13 -4 4 159.76 6.93
 -13 -4 3 51.81 3.1
 -13 4 3 52.97 3.15
 -13 -4 3 58.47 3.15
 13 4 -3 55.6 3.13
 13 -4 -3 53.91 3.12
 13 4 -3 60.93 3.21
 13 -4 -2 2.23 0.89
 -13 -4 2 4.95 1.06
 13 4 -2 4.12 1.03
 13 4 -2 4.46 1.05
 13 -4 -2 5.37 1.11
 -13 -4 2 5.27 1.07
 -13 4 2 4.22 1.14
 -13 -4 1 0.31 0.89
 -13 4 1 0.11 0.92
 13 4 -1 0.42 0.88
 13 -4 -1 1.06 0.86
 -13 -4 1 -0.57 0.93
 13 -4 -1 -0.49 0.83
 -13 -4 0 128.56 6.1
 -13 4 0 129.14 5.87
 13 4 0 124.45 5.97
 13 -4 0 137.17 6.06
 -13 -4 0 122.46 5.92
 -13 4 0 130.44 5.99
 -13 -4 -1 0.45 0.82
 13 -4 1 -0.1 0.81
 13 4 1 0.39 0.81
 -13 -4 -1 0.1 0.83
 -13 4 -1 0.49 0.87
 13 -4 1 0.8 0.77
 -13 -4 -2 0.72 0.79
 13 -4 2 0.2 0.66
 -13 -4 -2 0.59 0.72
 -13 4 -2 -0.09 0.77
 13 -4 3 1.56 0.73
 -13 -4 -3 1.65 0.6
 -13 4 -3 3.45 0.76
 -13 -4 -4 50.08 2.52
 -13 -4 -4 47.79 2.29
 -13 4 -4 45.15 2.29
 13 -4 4 48.79 2.39
 -13 -4 -5 0.15 0.31
 13 5 -7 30.61 1.66
 13 5 -7 37.56 1.73
 13 5 -6 111.76 4.9
 -13 -5 6 101.97 4.64
 13 5 -5 37.26 2.19
 13 5 -5 34.36 2.17
 -13 -5 5 33.94 1.95
 -13 5 4 13.99 1.27
 13 -5 -4 14.1 1.27
 13 5 -4 16.73 1.46
 13 5 -4 14.81 1.27
 13 -5 -4 16.06 1.29
 13 5 -4 15.9 1.44
 -13 -5 4 15.42 1.26
 13 5 -3 306.12 12.88
 -13 -5 3 314.19 12.62
 13 5 -3 327.24 12.76
 13 -5 -3 318.72 12.8
 13 5 -3 302.68 12.59
 13 -5 -3 309.84 12.62
 -13 -5 3 305.96 12.6
 -13 5 3 302.31 12.61
 13 5 -2 41.39 2.7
 -13 -5 2 45.63 2.64
 -13 -5 2 45.35 2.55
 -13 5 2 43.72 2.56
 13 -5 -2 45.09 2.74
 13 5 -2 44.37 2.56
 13 -5 -2 47.46 2.61
 13 -5 -1 4.76 1.02
 13 5 -1 4.65 0.96
 13 -5 -1 2.83 0.87
 -13 -5 1 3.28 0.88
 -13 5 1 5.15 0.98
 -13 -5 1 5.42 1.01
 13 5 -1 5.68 1.07
 13 5 0 36.64 2.42
 -13 -5 0 37.17 2.41
 13 5 0 34.98 2.21
 13 -5 0 37.87 2.27
 13 -5 0 38.49 2.51
 -13 -5 0 36.42 2.21
 -13 5 0 37.58 2.27
 13 5 1 1.5 0.79
 -13 -5 -1 1.88 0.76
 -13 5 -1 1.78 0.8
 -13 -5 -1 2.16 0.85
 -13 -5 -2 2.88 0.83
 13 -5 2 2.71 0.83
 13 -5 3 17.23 1.34
 -13 -5 -3 16.57 1.35
 13 -5 4 27.89 1.5
 -13 -5 -4 24.78 1.54
 13 6 -6 3.35 0.55
 13 6 -6 2.76 0.6
 -13 -6 5 0.15 0.48
 13 6 -5 0.6 0.55
 13 6 -5 -0.13 0.6
 13 6 -4 63.48 3.2
 13 6 -4 66.84 3.3
 -13 -6 4 62.54 3.06
 -13 -6 3 93.72 4.34
 13 -6 -3 94.88 4.44
 13 6 -3 98.38 4.65
 13 6 -3 103.39 4.48
 13 6 -2 50.16 2.81
 13 -6 -2 47.26 2.71
 13 6 -1 35.56 2.3
 13 -6 -1 39.05 2.37
 -13 -6 1 36.06 2.17
 13 -6 0 0.68 0.72
 13 6 0 1.11 0.72
 -13 -6 0 1.38 0.72
 13 6 1 57.57 3.15
 -13 -6 -1 64.41 3.19
 13 -6 1 60.17 3.23
 -13 -6 -2 5.47 0.84
 -13 -6 -3 0.87 0.49
 13 -6 3 0.81 0.53
 -13 -6 -4 3.99 0.5
 -13 -7 5 8.66 0.71
 13 7 -5 8.6 0.78
 13 7 -5 9.05 0.78
 -13 -7 4 7.44 0.77
 13 7 -4 8.29 0.84
 13 7 -4 7.13 0.86
 13 7 -3 4 0.79
 -13 -7 3 4.93 0.72
 13 -7 -2 97.86 4.5
 13 7 -2 106.71 4.7
 13 -7 -1 9.63 1.02
 13 7 -1 5.37 0.92
 13 -7 0 8.91 1.03
 -13 -7 0 8.41 0.86
 13 7 0 9.61 1.03
 -13 -7 -1 14.44 1.12
 13 -7 1 13.88 1.21
 -13 -7 -2 46.62 2.36
 13 -7 2 53.96 2.59
 13 -7 3 9.16 0.8
 13 8 -3 41.33 1.9
 -13 -8 3 33.88 1.77
 13 8 -2 -0.05 0.47
 13 -8 -1 3.22 0.57
 13 8 -1 3.75 0.62
 13 -8 0 1.41 0.53
 13 -8 1 82.79 3.68
 13 -8 2 11.5 0.83
 14 0 -7 0.05 0.44
 14 0 -6 0.48 0.51
 14 0 -6 0.62 0.66
 14 0 -5 0.14 0.58
 14 0 -5 -0.29 0.77
 14 0 -4 7.73 1.05
 14 0 -4 7.72 1.18
 14 0 -3 0.36 0.74
 14 0 -3 0.64 0.91
 14 0 -2 24.1 1.95
 14 0 -2 25 1.86
 14 0 -1 -0.39 0.76
 -14 0 1 0.12 0.83
 14 0 -1 -0.17 0.82
 14 0 0 11.68 1.33
 -14 0 0 12.86 1.49
 -14 0 -1 -0.11 0.79
 14 0 1 0.19 0.73
 14 0 2 28.78 1.87
 -14 0 -2 32.2 2.08
 -14 0 -3 0.07 0.6
 -14 0 -4 1.73 0.46
 14 1 -7 23.98 1.44
 14 -1 -7 26.48 1.49
 14 -1 -7 22.85 1.41
 14 1 -7 25.19 1.45
 14 1 -6 0.12 0.54
 14 -1 -6 0.83 0.68
 14 1 -6 0.69 0.62
 14 -1 -6 1.23 0.67
 14 1 -5 44.11 2.43
 14 1 -5 45.21 2.59
 14 -1 -5 41.88 2.56
 14 1 -5 40.15 2.53
 14 1 -4 7.15 1.03
 14 -1 -4 7.12 1.14
 14 1 -4 7.82 1.19
 14 1 -4 5.78 1.07
 14 -1 -4 7.67 1.17
 14 1 -3 67.54 3.62
 -14 1 3 70.44 3.83
 -14 -1 3 70.53 3.8
 14 -1 -3 64.27 3.72
 14 1 -3 72.97 3.83
 14 -1 -3 67.76 3.72
 14 1 -3 67.78 3.68
 14 -1 -2 1.48 0.75
 14 1 -2 1.65 0.88
 14 -1 -2 1.45 0.94
 14 1 -2 2.01 0.99
 14 1 -2 1.93 0.9
 14 -1 -2 3.39 1.06
 -14 -1 2 3.25 0.97
 -14 1 2 4.24 1.1
 14 -1 -1 19.62 1.73
 -14 -1 1 20.17 1.9
 -14 1 1 21.02 1.93
 14 1 -1 23.75 1.92
 14 -1 -1 23.62 1.94
 14 -1 -1 19.19 1.58
 14 1 -1 23.1 1.82
 14 1 0 89.22 4.49
 14 -1 0 86.8 4.26
 -14 -1 0 91.03 4.61
 -14 1 0 91.36 4.57
 -14 -1 0 87.88 4.6
 -14 1 0 86.35 4.6
 14 -1 0 89.63 4.56
 14 1 0 94.54 4.7
 14 -1 0 93.73 4.68
 14 -1 1 13 1.39
 14 1 1 13.34 1.32
 -14 -1 -1 13.52 1.49
 -14 1 -1 14.37 1.54
 14 -1 1 15.7 1.55
 14 1 1 11.45 1.41
 14 1 1 13.76 1.36
 -14 -1 -1 13.42 1.45
 -14 1 -1 15.04 1.46
 14 -1 2 16.64 1.38
 -14 -1 -2 13.86 1.43
 -14 1 -2 15.83 1.49
 14 -1 2 17.11 1.55
 14 1 2 15.63 1.49
 -14 -1 -2 16.28 1.47
 -14 1 -2 14.64 1.4
 14 -1 3 1.25 0.52
 -14 -1 -3 1.63 0.71
 -14 1 -3 1.15 0.69
 -14 -1 -3 0.9 0.65
 -14 1 -3 0.66 0.59
 -14 -1 -4 19.15 1.2
 -14 -1 -4 17.66 1.27
 -14 1 -4 19.09 1.32
 14 2 -7 3.87 0.48
 14 2 -7 3.6 0.57
 14 2 -7 4.58 0.59
 14 -2 -7 4.12 0.56
 14 2 -6 51.07 2.53
 14 2 -6 45.86 2.55
 14 -2 -6 51.57 2.63
 14 -2 -6 49.51 2.63
 14 2 -5 2.49 0.79
 14 2 -5 2.3 0.76
 14 -2 -5 3.75 0.87
 14 2 -5 0.98 0.75
 14 2 -4 5.15 0.97
 14 -2 -4 5.52 1.04
 14 2 -4 7.24 1.12
 14 2 -4 5.71 1
 14 -2 -4 7.1 1.11
 14 2 -3 34.39 2.25
 -14 2 3 31.83 2.27
 -14 -2 3 29.84 2.23
 14 2 -3 30.2 2.23
 14 -2 -3 33.94 2.29
 14 -2 -3 31.4 2.27
 14 2 -3 33.92 2.24
 14 2 -2 10.75 1.34
 14 -2 -2 13.11 1.45
 14 2 -2 11.61 1.35
 -14 -2 2 11.37 1.41
 14 2 -2 9.93 1.39
 14 -2 -2 13.13 1.45
 -14 -2 2 13 1.52
 -14 2 2 12.11 1.46
 14 2 -1 -0.22 0.78
 -14 -2 1 -0.12 0.78
 -14 -2 1 0.8 0.9
 -14 2 1 -0.12 0.89
 14 2 -1 0.12 0.85
 14 -2 -1 0.46 0.86
 14 2 0 228.59 9.96
 -14 2 0 228.15 9.93
 14 2 0 229.46 10.04
 14 -2 0 248.51 10.16
 -14 -2 0 230.87 10.01
 -14 2 0 237.25 10.08
 14 -2 0 230.28 10.03
 14 2 1 115.15 5.19
 14 2 1 121.93 5.51
 -14 -2 -1 109 5.48
 -14 2 -1 119.81 5.42
 14 -2 1 116.6 5.55
 14 2 1 117.76 5.55
 14 -2 1 117.03 5.5
 -14 -2 -1 116.63 5.52
 -14 2 -1 115.2 5.52
 -14 -2 -2 25.81 1.87
 -14 2 -2 24.85 1.7
 -14 -2 -2 26.23 1.89
 -14 2 -2 26.53 1.9
 14 -2 2 26.32 1.81
 -14 -2 -3 3.61 0.77
 14 -2 3 3.79 0.7
 -14 -2 -3 2.97 0.79
 -14 2 -3 4.35 0.83
 -14 -2 -4 73.67 3.37
 -14 -2 -4 82.5 3.56
 -14 -2 -4 81.34 3.57
 -14 2 -4 84.07 3.6
 14 3 -7 10.29 0.78
 14 3 -6 11.29 0.99
 14 3 -6 9.86 0.98
 14 -3 -6 10.98 0.99
 14 3 -6 13.02 1.07
 14 3 -5 14.06 1.25
 -14 -3 5 11.97 1.07
 14 3 -5 13.39 1.3
 14 -3 -5 12.68 1.25
 14 3 -5 13.79 1.22
 14 -3 -5 12.76 1.21
 14 -3 -4 42.85 2.69
 14 3 -4 50 2.7
 14 3 -4 45.99 2.65
 -14 -3 4 43.48 2.55
 14 3 -4 45.49 2.63
 14 -3 -4 47.6 2.67
 -14 3 4 44.15 2.64
 -14 -3 4 44.11 2.64
 14 3 -3 7.46 1.11
 14 -3 -3 8.42 1.22
 -14 -3 3 7.79 1.13
 -14 3 3 7.61 1.16
 14 3 -3 8.98 1.21
 14 -3 -3 9 1.19
 14 3 -3 9.28 1.18
 -14 -3 3 6.83 1.08
 14 3 -2 1.4 0.83
 14 3 -2 2.68 0.94
 14 -3 -2 2.61 0.95
 -14 -3 2 1.13 0.88
 -14 3 2 1.36 0.9
 14 3 -2 2 0.85
 -14 -3 2 2.62 0.92
 -14 -3 1 64.2 3.56
 -14 -3 1 63.4 3.5
 -14 3 1 64.24 3.52
 14 3 -1 68.13 3.57
 14 -3 -1 66.43 3.56
 14 3 -1 62.44 3.5
 14 3 0 38.08 2.48
 -14 -3 0 36.41 2.46
 -14 3 0 38.63 2.41
 14 3 0 42.56 2.59
 14 -3 0 42.53 2.57
 14 -3 0 42.66 2.58
 -14 -3 0 38.39 2.47
 -14 3 0 37.11 2.45
 -14 -3 -1 3.04 0.85
 14 -3 1 2.38 0.82
 14 -3 1 1.9 0.82
 14 3 1 0.94 0.76
 -14 -3 -1 1.75 0.82
 -14 3 -1 2.43 0.88
 14 3 1 1.55 0.7
 -14 3 -1 1.63 0.77
 -14 -3 -2 7.06 1.03
 -14 3 -2 8.89 1.08
 14 -3 2 8.61 1.05
 14 -3 3 116.82 5.09
 -14 -3 -3 117.3 5.2
 -14 -3 -3 113.74 5.09
 -14 3 -3 120.68 5.13
 -14 -3 -4 9.5 0.8
 -14 3 -4 8.18 0.73
 -14 -3 -4 8.15 0.69
 14 4 -6 0.74 0.47
 14 4 -6 0.65 0.51
 14 4 -5 66.16 3.2
 -14 4 5 63.6 3.05
 -14 -4 5 61.95 3.02
 14 4 -5 64.88 3.04
 14 -4 -5 66.67 3.08
 14 4 -5 62.63 3.22
 14 -4 -4 9.49 1.06
 14 4 -4 11.44 1.19
 -14 -4 4 9.79 1.02
 14 4 -4 10.21 1.14
 -14 -4 4 10.69 1.1
 -14 4 4 11.86 1.17
 14 4 -4 11.48 1.13
 14 -4 -4 11.99 1.14
 14 -4 -3 3.16 0.86
 14 4 -3 3.69 0.9
 -14 -4 3 4.14 0.93
 -14 4 3 4.06 0.9
 14 4 -3 4.37 0.94
 -14 -4 3 4.57 0.86
 14 4 -3 4.23 0.94
 14 -4 -3 5.22 0.91
 14 4 -2 30.45 2.11
 -14 -4 2 29.01 2.02
 -14 -4 2 27.37 1.93
 -14 4 2 29.29 2.02
 14 4 -2 30.67 2.03
 14 -4 -2 31.35 2.04
 14 -4 -2 33.19 2.16
 -14 -4 1 21.7 1.65
 -14 4 1 21.74 1.68
 14 -4 -1 19.12 1.72
 14 4 -1 22.17 1.66
 14 -4 -1 20.8 1.65
 -14 -4 1 19.52 1.66
 -14 4 1 22.85 1.67
 -14 -4 0 58.44 3.18
 -14 4 0 62.32 3.24
 14 4 0 63.14 3.25
 14 -4 0 63.74 3.27
 -14 4 0 61.91 3.1
 -14 -4 0 62.53 3.34
 -14 -4 -1 17.34 1.51
 -14 -4 -1 17.65 1.41
 -14 4 -1 18.16 1.44
 14 -4 1 18.06 1.54
 -14 -4 -2 18.53 1.46
 -14 -4 -2 17.55 1.32
 -14 4 -2 21.52 1.4
 14 -4 2 20.96 1.5
 -14 -4 -3 19.66 1.21
 -14 4 -3 19.91 1.23
 14 -4 3 23.17 1.37
 -14 -4 -4 11.62 0.83
 14 5 -6 2.31 0.46
 14 5 -5 9.09 0.91
 14 5 -4 54.84 2.58
 14 -5 -4 44.67 2.36
 14 5 -3 32.75 2.02
 14 5 -3 29.2 1.76
 14 -5 -3 32.97 1.92
 -14 -5 3 26.79 1.71
 14 -5 -2 7.97 1.04
 -14 -5 2 6.52 0.94
 14 5 -2 9.31 1.11
 14 -5 -1 5 0.88
 14 5 -1 3.7 0.82
 -14 -5 1 4.66 0.89
 14 -5 0 7 1.01
 14 5 0 7.96 1.01
 -14 -5 0 7.23 0.98
 -14 -5 -1 42.78 2.4
 14 -5 2 0.96 0.51
 -14 -5 -2 -0.59 0.6
 14 -5 3 24.52 1.4
 -14 -5 -3 24.44 1.43
 14 6 -5 27.65 1.49
 14 6 -5 28.84 1.55
 14 6 -4 5.5 0.69
 14 6 -4 7.05 0.8
 14 6 -3 11.93 1.09
 14 -6 -3 10.97 0.92
 14 -6 -2 11.89 1.08
 14 6 -2 11.51 1.13
 14 -6 -1 23.39 1.6
 14 6 -1 24.81 1.65
 -14 -6 1 23 1.47
 14 -6 0 29.91 1.92
 14 6 0 33.57 1.96
 -14 -6 0 33.43 1.85
 14 -6 1 17.02 1.3
 -14 -6 -1 17.37 1.23
 -14 -6 -2 3.58 0.57
 14 7 -4 25.85 1.38
 14 7 -3 21.51 1.32
 14 -7 -2 10.62 0.82
 14 7 -2 13.03 0.99
 14 -7 -1 37.96 2.03
 14 7 -1 41.76 2.09
 14 -7 0 3.32 0.61
 14 -7 1 -0.44 0.43
 14 -7 2 55.79 2.49
 15 0 -5 0.5 0.6
 15 0 -4 186.88 7.67
 15 0 -4 172.65 7.35
 15 0 -3 -0.67 0.65
 15 0 -3 -0.25 0.7
 15 0 -2 2.27 0.71
 15 0 -2 1.29 0.83
 15 0 -1 0.07 0.62
 -15 0 1 0.4 0.79
 -15 0 0 8.01 1.11
 15 0 0 8.01 1.05
 15 0 1 -0.56 0.63
 -15 0 -1 -0.33 0.64
 -15 0 -2 18.14 1.34
 -15 0 -3 0.48 0.43
 -15 -1 6 19.56 1.16
 15 1 -6 20.68 1.29
 15 -1 -6 19.92 1.29
 15 -1 -6 20.7 1.3
 -15 -1 6 22.06 1.32
 -15 1 6 21.19 1.32
 15 1 -5 143.68 6.04
 -15 1 5 146.27 6.28
 -15 -1 5 147.02 6.28
 15 1 -5 142.79 6.26
 15 -1 -5 144.7 6.26
 15 -1 -5 144.12 6.26
 15 1 -5 147.26 6.25
 15 1 -4 14.23 1.3
 15 1 -4 14.63 1.21
 15 -1 -4 15.85 1.36
 -15 1 4 15.23 1.36
 -15 -1 4 13.69 1.3
 15 -1 -4 19.55 1.49
 15 1 -4 15.23 1.37
 15 1 -3 5.73 0.92
 -15 -1 3 5.01 0.92
 15 1 -3 4.65 0.95
 15 -1 -3 6.64 1.02
 -15 -1 3 5.82 1.05
 -15 1 3 3.55 0.94
 15 1 -3 6.68 1.04
 15 -1 -3 6.23 1.04
 15 1 -2 0.08 0.65
 -15 -1 2 0.79 0.77
 15 1 -2 0.14 0.66
 15 1 -2 0.2 0.69
 15 -1 -2 0.5 0.76
 -15 -1 2 0.2 0.74
 -15 1 2 -0.1 0.76
 15 -1 -1 2.82 0.81
 15 -1 -1 3.15 0.93
 -15 -1 1 1.6 0.81
 -15 1 1 1.91 0.75
 15 1 -1 2.23 0.89
 15 1 -1 2.91 0.78
 -15 1 1 1.54 0.8
 15 1 0 26.33 1.82
 -15 -1 0 28.22 1.97
 -15 1 0 29.36 1.96
 -15 -1 0 28.91 2.02
 -15 1 0 25.24 1.93
 15 1 0 30.65 2.04
 15 -1 0 25.76 1.96
 15 -1 0 28.06 1.93
 15 1 0 28.96 1.87
 -15 -1 -1 19.51 1.53
 -15 1 -1 18.75 1.45
 -15 -1 -1 16.6 1.48
 -15 1 -1 20.7 1.58
 15 -1 1 17.81 1.41
 15 1 1 17.6 1.29
 15 -1 1 19.61 1.56
 15 1 1 18.39 1.54
 -15 1 -2 0.51 0.51
 -15 -1 -2 0.55 0.6
 15 -1 2 0.37 0.52
 -15 -1 -2 0.72 0.61
 -15 1 -2 0.8 0.65
 -15 -1 -3 5.35 0.71
 -15 1 -3 7.38 0.79
 -15 -1 -3 6.21 0.69
 15 2 -6 2 0.53
 15 2 -6 1.92 0.47
 15 -2 -6 1.51 0.46
 -15 -2 6 1.59 0.49
 -15 2 6 1.47 0.48
 15 -2 -5 52.09 2.85
 15 2 -5 58.79 2.87
 15 2 -5 60.07 2.8
 -15 -2 5 50.97 2.7
 15 2 -5 62.04 2.91
 15 -2 -5 60.96 2.91
 -15 -2 5 59.42 2.88
 -15 2 5 62.95 2.93
 15 2 -4 8.82 1.01
 15 -2 -4 10.56 1.12
 15 2 -4 10.84 1.12
 15 -2 -4 11.1 1.14
 -15 -2 4 10.13 1.11
 -15 2 4 8.65 1.09
 15 2 -4 8.26 0.99
 -15 -2 4 9.73 1.05
 15 2 -3 1.99 0.73
 -15 -2 3 4.22 0.91
 -15 2 3 3.29 0.86
 -15 -2 3 3.52 0.87
 15 2 -3 4.94 0.9
 15 2 -3 3.08 0.8
 15 -2 -3 4.89 0.87
 -15 -2 2 22.8 1.75
 -15 -2 2 22.66 1.76
 -15 2 2 20.58 1.71
 15 2 -2 22.92 1.68
 15 2 -2 24.38 1.79
 15 -2 -2 24.23 1.8
 -15 2 1 16.44 1.47
 15 -2 -1 17.16 1.47
 15 2 -1 15.45 1.45
 -15 -2 1 16.82 1.49
 -15 2 1 15.15 1.48
 15 -2 -1 18.63 1.55
 15 2 -1 16.65 1.43
 -15 -2 1 15.97 1.47
 15 -2 0 391.1 15.71
 15 2 0 382.98 15.64
 -15 2 0 392.49 15.62
 15 2 0 384.58 15.47
 15 2 0 411.92 15.78
 15 -2 0 399.15 15.76
 -15 -2 0 360.52 15.63
 -15 2 0 395.59 15.73
 -15 -2 -1 99.68 4.49
 -15 2 -1 90.08 4.26
 15 -2 1 92.54 4.45
 15 2 1 100.21 4.49
 -15 -2 -1 91.3 4.41
 -15 2 -1 97.38 4.46
 15 -2 1 94.83 4.41
 -15 -2 -2 16.07 1.29
 15 -2 2 17.21 1.24
 -15 -2 -2 17.49 1.3
 -15 2 -2 20.03 1.36
 -15 -2 -3 -0.05 0.4
 -15 -2 -3 0.45 0.44
 -15 2 -3 -0.18 0.45
 15 3 -6 13.27 0.9
 15 3 -5 123.43 5.28
 -15 -3 5 123.84 5.24
 -15 3 5 124.79 5.25
 15 3 -5 130.75 5.27
 15 -3 -5 128.96 5.27
 15 3 -5 127.71 5.3
 15 -3 -5 113.29 5.1
 15 -3 -4 0.85 0.54
 15 3 -4 -0.06 0.56
 -15 -3 4 0.46 0.58
 -15 3 4 0.2 0.58
 15 3 -4 0.62 0.58
 -15 -3 4 -0.18 0.51
 15 3 -4 0.39 0.57
 15 -3 -4 0.07 0.55
 15 3 -3 59.65 3.07
 -15 -3 3 55.94 2.99
 -15 -3 3 59.77 3.04
 -15 3 3 57.34 3.04
 15 3 -3 60.19 3.06
 15 -3 -3 66.4 3.14
 15 3 -3 55.85 2.89
 15 -3 -3 62.58 3.12
 15 -3 -2 5.65 0.93
 15 3 -2 6.08 0.91
 -15 -3 2 4.64 0.86
 -15 3 2 6.51 0.97
 15 -3 -2 5.09 0.9
 15 3 -2 4.07 0.82
 -15 -3 2 3.49 0.88
 -15 3 2 5.32 0.9
 -15 -3 1 163.36 7.29
 -15 3 1 169.61 7.21
 -15 -3 1 162.13 7.22
 -15 3 1 169.58 7.27
 15 3 -1 171.79 7.3
 15 -3 -1 175.24 7.32
 15 3 -1 167.14 7.29
 15 3 0 47.91 2.58
 -15 3 0 43.66 2.39
 -15 -3 0 45.65 2.58
 15 3 0 47.43 2.57
 15 -3 0 47.73 2.57
 -15 -3 0 43.97 2.49
 -15 3 0 44.4 2.51
 15 -3 0 45.13 2.57
 -15 -3 -1 147.67 6.38
 15 -3 1 147.92 6.35
 -15 -3 -1 146.68 6.27
 -15 3 -1 144.66 6.28
 -15 -3 -2 4.12 0.66
 -15 3 -2 4.16 0.7
 15 -3 2 5.51 0.69
 -15 -3 -3 3.3 0.5
 15 4 -5 109.32 4.55
 15 4 -5 106.22 4.6
 15 4 -4 28.78 1.63
 15 4 -4 23.8 1.46
 -15 -4 4 23.63 1.41
 -15 4 4 24.9 1.44
 15 -4 -4 25.2 1.47
 15 4 -4 26.06 1.45
 15 -4 -4 26.67 1.47
 15 -4 -3 1.34 0.61
 -15 -4 3 2.85 0.58
 -15 4 3 2.17 0.6
 15 4 -3 1.76 0.61
 15 -4 -3 2.08 0.6
 -15 -4 3 0.85 0.53
 15 4 -3 1.08 0.59
 15 4 -2 21.18 1.56
 -15 -4 2 20.63 1.51
 -15 4 2 22.83 1.51
 15 4 -2 21.59 1.47
 15 -4 -2 25.27 1.55
 15 -4 -2 25.34 1.65
 -15 -4 2 20.23 1.43
 -15 4 2 23.87 1.53
 15 4 -1 67.52 3.28
 -15 4 1 65.88 3.07
 -15 -4 1 59.04 3.16
 15 4 -1 65.84 3.13
 15 -4 -1 63.57 3.11
 15 -4 -1 64.86 3.27
 -15 -4 1 65.22 3.09
 -15 4 1 63.87 3.11
 -15 -4 0 245.93 9.91
 -15 -4 0 233.56 9.69
 -15 4 0 240.07 9.73
 15 -4 0 246.09 9.76
 15 4 0 235.36 9.73
 15 4 0 243.02 9.91
 15 -4 1 35.55 1.93
 -15 -4 -1 32.59 1.88
 -15 -4 -1 31.41 1.7
 -15 4 -1 30.48 1.71
 15 -4 2 0.64 0.43
 -15 -4 -2 0.31 0.46
 15 -5 -3 0.63 0.42
 -15 5 3 0.3 0.43
 15 -5 -2 0.49 0.51
 -15 -5 2 0.55 0.49
 15 -5 -1 2.51 0.65
 15 5 -1 2.05 0.64
 -15 -5 1 1.56 0.56
 15 -5 0 6.01 0.8
 -15 -5 0 5.56 0.71
 -15 -5 -1 9.27 0.83
 15 -5 2 0.19 0.33
 -15 -5 -2 -0.3 0.34
 15 6 -4 87.13 3.68
 15 6 -3 0.67 0.42
 15 -6 -2 6.6 0.63
 15 6 -2 5.65 0.68
 15 -6 -1 0.52 0.46
 15 6 -1 0.2 0.43
 15 -6 0 16.51 1.09
 15 -6 1 5.52 0.58
 -16 0 5 -0.04 0.37
 16 0 -5 -0.09 0.39
 16 0 -4 46.24 2.33
 -16 0 4 46.84 2.38
 16 0 -2 21.99 1.55
 -16 0 2 24.39 1.61
 -16 0 1 -0.58 0.57
 16 0 -1 0.2 0.57
 16 0 0 14.15 1.08
 -16 0 0 11.72 1.1
 -16 0 -1 -0.32 0.46
 16 0 1 -0.22 0.38
 16 -1 -5 2.03 0.42
 16 1 -5 1.88 0.47
 -16 1 5 1.69 0.43
 16 1 -5 2.08 0.48
 16 -1 -5 2.09 0.46
 -16 -1 5 1.6 0.46
 -16 1 5 1.48 0.46
 16 -1 -4 10.92 0.96
 16 1 -4 10.73 0.9
 -16 -1 4 10.91 0.98
 16 1 -4 12.57 1.02
 16 -1 -4 13.29 1.03
 16 1 -4 9.92 0.78
 -16 1 4 13.63 1.07
 -16 -1 4 12.17 0.98
 16 1 -3 6.31 0.73
 -16 -1 3 5.47 0.81
 -16 1 3 5.72 0.83
 16 1 -3 5.36 0.81
 16 -1 -3 6.91 0.86
 -16 -1 3 4.16 0.78
 -16 1 3 6.52 0.86
 16 1 -3 4.68 0.7
 16 -1 -3 6.44 0.82
 16 1 -2 1.43 0.54
 -16 -1 2 0.73 0.6
 -16 1 2 0.64 0.59
 16 -1 -2 0.58 0.57
 -16 -1 2 1.89 0.68
 -16 1 2 1.39 0.67
 16 1 -2 0.22 0.6
 16 -1 -2 0.89 0.67
 -16 1 1 9.95 1.03
 -16 -1 1 7.24 0.97
 -16 1 1 9.76 1.05
 16 1 -1 10.99 1.06
 16 -1 -1 9.7 1.03
 16 -1 -1 9.83 0.99
 16 1 -1 8.81 0.93
 16 -1 0 22.11 1.45
 16 1 0 21.19 1.33
 16 -1 0 24.08 1.55
 16 1 0 25.01 1.58
 -16 1 0 21.01 1.44
 -16 -1 0 20.85 1.47
 -16 -1 0 21.24 1.49
 -16 1 0 23.13 1.54
 -16 -1 -1 12.74 1.01
 -16 1 -1 11.81 0.92
 16 -1 1 11.66 0.89
 -16 -1 -1 12.51 1.03
 -16 1 -1 13.34 1.05
 -16 -1 -2 0.74 0.37
 -16 -1 -2 -0.13 0.4
 -16 1 -2 0.42 0.39
 16 2 -4 3.55 0.55
 -16 -2 4 4.94 0.63
 -16 2 4 5.03 0.68
 -16 -2 4 4.34 0.67
 -16 2 4 6.03 0.73
 16 2 -4 5.44 0.69
 16 -2 -4 5.9 0.69
 16 2 -4 3.77 0.6
 16 -2 -4 5.45 0.66
 16 2 -3 5.01 0.7
 -16 -2 3 5.4 0.76
 -16 2 3 5.78 0.77
 16 -2 -3 4.51 0.72
 16 2 -3 4.03 0.7
 16 -2 -3 4.88 0.75
 -16 -2 3 4.29 0.71
 -16 2 3 4.22 0.71
 16 2 -2 15.95 1.18
 -16 -2 2 16.32 1.25
 -16 2 2 16.79 1.27
 16 2 -2 19.16 1.32
 16 -2 -2 14.84 1.22
 -16 -2 2 14.46 1.21
 -16 2 2 15.29 1.22
 -16 -2 1 23.78 1.58
 -16 2 1 24.2 1.52
 16 -2 -1 21.5 1.52
 16 2 -1 22.75 1.46
 -16 -2 1 23.4 1.53
 -16 2 1 25.74 1.6
 16 2 -1 23.65 1.43
 16 2 -1 24.49 1.6
 16 -2 -1 23.89 1.58
 -16 -2 0 31.97 1.87
 -16 2 0 34.58 1.91
 16 -2 0 33.41 1.9
 -16 2 0 32.61 1.79
 16 -2 0 35.73 1.95
 16 2 0 34.73 1.92
 -16 -2 -1 7.87 0.78
 16 -2 1 7.62 0.72
 -16 -2 -1 6.77 0.76
 -16 2 -1 8.77 0.82
 -16 -2 -2 12.65 0.84
 16 3 -4 23.54 1.28
 -16 3 4 24.95 1.34
 16 -3 -3 28.69 1.63
 16 3 -3 28.93 1.6
 -16 -3 3 26.52 1.53
 -16 3 3 27.33 1.56
 16 3 -3 28.87 1.58
 16 -3 -3 29.2 1.59
 -16 -3 3 27.9 1.56
 -16 3 3 28.2 1.61
 16 3 -2 1.56 0.54
 -16 -3 2 1.4 0.58
 -16 3 2 1.76 0.56
 16 -3 -2 0.92 0.52
 -16 -3 2 1.84 0.52
 -16 3 2 1.62 0.55
 16 3 -2 1.37 0.55
 16 -3 -2 1.12 0.53
 16 3 -1 71.03 3.23
 16 3 -1 67.49 3.17
 16 -3 -1 71.88 3.2
 -16 3 1 65.2 3.08
 -16 -3 1 69.63 3.24
 -16 -3 1 66.07 3.14
 -16 3 1 72.85 3.21
 -16 -3 0 0.36 0.47
 -16 3 0 1.07 0.52
 -16 -3 0 0.33 0.49
 16 -3 0 0.89 0.48
 -16 -3 -1 0.46 0.4
 16 -3 1 1.27 0.41
 16 4 -3 4.38 0.59
 16 -4 -3 4.75 0.55
 -16 -4 2 55.15 2.61
 16 -4 -2 61.68 2.76
 16 4 -2 59.25 2.75
 -16 -4 1 21.86 1.29
 16 -4 -1 22.89 1.37
 16 4 -1 22.01 1.35
 -16 -4 0 33.09 1.7
 16 -5 -1 35.98 1.75
 17 0 -3 -0.04 0.3
 17 0 -2 11.43 0.83
 -17 0 2 11.67 0.88
 -17 0 1 0.54 0.37
 -17 -1 3 5.8 0.6
 -17 1 3 5.74 0.61
 17 1 -3 6.83 0.61
 17 -1 -3 6.5 0.6
 -17 -1 3 6.06 0.58
 -17 1 3 6.63 0.6
 -17 -1 2 7.86 0.71
 -17 1 2 7.75 0.7
 17 1 -2 8.06 0.72
 17 -1 -2 8.85 0.74
 -17 -1 2 7.07 0.66
 -17 1 2 6.56 0.66
 17 -1 -2 7.63 0.68
 17 -1 -1 6.85 0.68
 -17 -1 1 6.3 0.65
 -17 1 1 7.29 0.69
 17 1 -1 8.64 0.73
 -17 1 1 7.73 0.66
 17 -1 -1 8.15 0.66
 -17 -2 1 142.88 5.79
 17 -2 -1 142.5 5.78

_iucr_refine_instructions_details
;
TITL req158-1_a.res in P2(1)/c
    req158-1.res
    created by SHELXL-2018/3 at 16:22:38 on 02-Feb-2022
REM Old TITL Req158-1 in P2(1)/c
REM SHELXT solution in P2(1)/c: R1 0.110, Rweak 0.021, Alpha 0.016
REM <I/s> 0.459 for 145 systematic absences, Orientation as input
REM Formula found by SHELXT: C17 O3
CELL 1.54184 13.692 11.2743 8.5754 90 98.605 90
ZERR 4 0.0002 0.0002 0.0001 0 0.001 0
LATT 1
SYMM -X,0.5+Y,0.5-Z
SFAC C H O
UNIT 68 56 12

L.S. 10
PLAN  5
SIZE 0.09 0.11 0.14
TEMP -173.15
CONF
BOND
list 4
MORE -1
BOND $H
fmap 2
acta
REM <olex2.extras>
REM <HklSrc "%.\\Req158-1.hkl">
REM </olex2.extras>

WGHT    0.046200    0.355700
FVAR       0.79721
O001  3    0.828278    0.333739    0.435585    11.00000    0.02511    0.02160 =
         0.02183   -0.00085    0.00454    0.00238
AFIX 147
H001  2    0.822182    0.314527    0.339977    11.00000   -1.50000
AFIX   0
O002  3    0.779135    0.330982    0.134319    11.00000    0.02199    0.03147 =
         0.02508   -0.00559    0.00636    0.00133
AFIX 147
H002  2    0.785884    0.276857    0.069464    11.00000   -1.50000
AFIX   0
O003  3    0.380931    0.410954    0.135991    11.00000    0.01977    0.03436 =
         0.03677   -0.00531    0.00497   -0.00277
C004  1    0.864845    0.516684    0.569578    11.00000    0.01823    0.02530 =
         0.02083    0.00129    0.00721   -0.00093
C005  1    0.708032    0.626989    0.377603    11.00000    0.01945    0.02428 =
         0.02440    0.00342    0.00505    0.00172
AFIX  43
H005  2    0.655476    0.665076    0.311371    11.00000   -1.20000
AFIX   0
C006  1    0.842995    0.637728    0.593419    11.00000    0.01885    0.02432 =
         0.02293    0.00078    0.00753   -0.00214
C007  1    0.805277    0.452508    0.447848    11.00000    0.02052    0.02036 =
         0.02197    0.00098    0.00784    0.00031
C008  1    0.725712    0.504135    0.353767    11.00000    0.01971    0.02461 =
         0.01989    0.00077    0.00652   -0.00060
C009  1    0.679676    0.349320    0.138841    11.00000    0.02187    0.02565 =
         0.02114    0.00292    0.00522    0.00024
C00A  1    0.653439    0.435475    0.241523    11.00000    0.02232    0.02237 =
         0.01995    0.00337    0.00391   -0.00023
C00B  1    0.552065    0.457047    0.241714    11.00000    0.02260    0.02268 =
         0.02187    0.00133    0.00528    0.00017
AFIX  43
H00B  2    0.532409    0.515791    0.310127    11.00000   -1.20000
AFIX   0
C00C  1    0.943469    0.461789    0.670842    11.00000    0.02278    0.02515 =
         0.02604    0.00116    0.00460    0.00200
AFIX  43
H00C  2    0.959576    0.381256    0.654297    11.00000   -1.20000
AFIX   0
C00D  1    0.480451    0.394012    0.143754    11.00000    0.02104    0.02666 =
         0.02465    0.00410    0.00517   -0.00169
C00E  1    0.764041    0.691704    0.492316    11.00000    0.02165    0.02135 =
         0.02788    0.00118    0.00703   -0.00033
AFIX  43
H00E  2    0.750041    0.773423    0.504503    11.00000   -1.20000
AFIX   0
C00F  1    0.899806    0.699815    0.719356    11.00000    0.02329    0.02411 =
         0.02866   -0.00193    0.00674   -0.00256
AFIX  43
H00F  2    0.886455    0.781174    0.735834    11.00000   -1.20000
AFIX   0
C00G  1    0.996193    0.524192    0.792148    11.00000    0.02305    0.03128 =
         0.02616    0.00227    0.00091    0.00083
AFIX  43
H00G  2    1.048337    0.486449    0.859687    11.00000   -1.20000
AFIX   0
C00H  1    0.508729    0.306600    0.044735    11.00000    0.02578    0.02767 =
         0.02493   -0.00012    0.00268   -0.00567
AFIX  43
H00H  2    0.459983    0.262293   -0.021293    11.00000   -1.20000
AFIX   0
C00I  1    0.607748    0.284442    0.042697    11.00000    0.02857    0.02463 =
         0.02246   -0.00086    0.00611   -0.00109
AFIX  43
H00I  2    0.626923    0.224627   -0.024639    11.00000   -1.20000
AFIX   0
C00J  1    0.348392    0.499130    0.235480    11.00000    0.02266    0.03422 =
         0.03203    0.00056    0.00947    0.00027
AFIX 137
H00A  2    0.276316    0.506086    0.212867    11.00000   -1.50000
H00D  2    0.378541    0.575495    0.215949    11.00000   -1.50000
H00J  2    0.367930    0.476483    0.346082    11.00000   -1.50000
AFIX   0
C00K  1    0.973790    0.643809    0.817639    11.00000    0.02557    0.03100 =
         0.02546   -0.00280    0.00241   -0.00446
AFIX  43
H00K  2    1.010077    0.685915    0.903292    11.00000   -1.20000
AFIX   0
HKLF 4


REM  req158-1_a.res in P2(1)/c
REM wR2 = 0.0926, GooF = S = 1.061, Restrained GooF = 1.061 for all data
REM R1 = 0.0334 for 2425 Fo > 4sig(Fo) and 0.0360 for all 2658 data
REM 184 parameters refined using 0 restraints

END  
     
WGHT      0.0461      0.3548 

REM Highest difference peak  0.198,  deepest hole -0.221,  1-sigma level  0.041
Q1    1   0.7759  0.4897  0.3772  11.00000  0.05    0.20
Q2    1   0.8967  0.4841  0.6238  11.00000  0.05    0.19
Q3    1   0.8405  0.4875  0.5045  11.00000  0.05    0.18
Q4    1   0.6972  0.4713  0.3004  11.00000  0.05    0.18
Q5    1   0.5183  0.4380  0.1716  11.00000  0.05    0.16

  REM The information below was added by Olex2.
  REM
  REM R1 = 0.0334 for 2425 Fo > 4sig(Fo) and 0.0360 for all 13465 data
  REM 184 parameters refined using n/a restraints
  REM Highest difference peak 0.20, deepest hole -0.22
  REM Mean Shift 0, Max Shift 0.000.

  REM +++ Tabular Listing of Refinement Information +++
  REM R1_all = 0.0360
  REM R1_gt = 0.0334
  REM wR_ref = 0.0926
  REM GOOF = 1.061
  REM Shift_max = 0.000
  REM Shift_mean = 0
  REM Reflections_all = 13465
  REM Reflections_gt = 2425
  REM Parameters = 184
  REM Hole = -0.22
  REM Peak = 0.20
  REM Flack = n/a

  
;
_olex2_submission_original_sample_id  'ML project'
_olex2_submission_special_instructions  'No special instructions were received'
_oxdiff_exptl_absorpt_empirical_details
;
Empirical correction (ABSPACK) includes:
- Absorption correction using spherical harmonics
- Frame scaling
;
_oxdiff_exptl_absorpt_empirical_full_max  1.115
_oxdiff_exptl_absorpt_empirical_full_min  0.924
